# Supplementary material for: Targeted Metabolomics With Ultraperformance Liquid Chromatography–Mass Spectrometry (UPLC-MS) Highlights Metabolic Differences in Healthy and Atopic Staffordshire Bull Terriers Fed Two Different Diets, A Pilot Study
Source: Front Vet Sci. 2020 Oct 27;7:554296. doi: 10.3389/fvets.2020.554296 (PMC7653775; doi:10.3389/fvets.2020.554296)
Supplement: Supplementary file 1 [file Table_1.xlsx]

## Sheet: 19
B1 end Urine_creatinine adjusted_univAnalReport
Univariate Analysis Result for each variable/metabolite
[NOTE]
p-value is calculated with t-test as a default.
p-value with (W) is calculated by the Wilcoxon Mann Whitney test
Name	Mean (SD) of KD	Mean (SD) of RMBD	p-value	q-value (FDR)	Fold Change	KD/RMBD	p.value.origin
Glycine	9.295 (0.715)	9.094 (0.514)	0.6646	0.7705	1.02	Up	0.66456
Trimethylamine-N-Oxide	10.052 (0.518)	9.718 (0.621)	0.4402	0.604	1.03	Up	0.44019
Alanine	10.661 (0.072)	13.129 (0.852)	0.0099	0.0695	-1.23	Down	0.00993
GABA	4.250 (0.453)	1.914 (1.051)	0.0065	0.0519	2.22	Up	0.00649
Dimethyl Glycine	7.631 (1.389)	4.275 (1.188)	0.0104	0.0695	1.78	Up	0.01043
Aminoisobutyric acid	1.108 (0.746)	0.386 (0.367)	0.1328	0.2793	2.87	Up	0.13284
Choline	4.929 (0.445)	5.636 (1.685)	0.4483	0.604	-1.14	Down	0.44829
Serine	9.776 (0.519)	9.267 (0.254)	0.1287	0.2793	1.05	Up	0.12875
Cytosine	5.321 (0.256)	3.254 (0.550)	0.0005	0.0196	1.63	Up	0.00049
Proline	4.529 (0.581)	4.593 (0.835)	0.9036	0.9268	-1.01	Down	0.90359
Betaine	9.200 (0.422)	10.665 (0.214)	0.0008	0.0219	-1.16	Down	0.00082
Valine	4.826 (0.203)	4.878 (0.394)	0.821	0.8642	-1.01	Down	0.82098
Guanidinoacetic Acid	9.225 (0.213)	9.463 (0.566)	0.4612	0.6049	-1.03	Down	0.4612
Niacinamide B3	1.594 (1.543)	2.276 (0.713)	0.453	0.604	-1.43	Down	0.45297
Taurine	12.333 (0.789)	12.911 (0.376)	0.2343	0.3933	-1.05	Down	0.23429
1-methylhistamine	-0.242 (0.424)	1.258 (1.018)	0.0346	0.1515	5.2	Down	0.03464
Isoleucine	6.913 (0.137)	6.413 (0.157)	0.003	0.037	1.08	Up	0.00297
Hydroxyproline	5.523 (1.512)	9.547 (0.877)	0.0037	0.037	-1.73	Down	0.00367
Asparagine	8.782 (0.550)	8.941 (0.520)	0.6896	0.7881	-1.02	Down	0.68962
Ornithine	7.858 (0.084)	8.446 (1.903)	0.5804	0.7255	-1.07	Down	0.58043
Creatine	8.307 (0.401)	11.074 (1.019)	0.0023	0.037	-1.33	Down	0.00233
Aspartate	3.331 (0.259)	4.058 (0.438)	0.0291	0.1369	-1.22	Down	0.02909
Adenine	0.451 (1.213)	2.852 (0.895)	0.0189	0.101	-6.33	Down	0.01894
Homocysteine	6.964 (2.316)	3.823 (1.465)	0.0617	0.1829	1.82	Up	0.06173
Spermidine	-4.149 (0.062)	-3.035 (1.009)	0.114	0.2682	1.37	Down	0.114
Lysine	7.289 (0.181)	9.588 (2.806)	0.1998	0.3552	-1.32	Down	0.19978
Glutamine	9.042 (0.814)	10.172 (1.018)	0.1336	0.2793	-1.13	Down	0.13359
Glutamic Acid	5.847 (0.314)	6.138 (0.353)	0.2629	0.4065	-1.05	Down	0.26294
Methionine	8.937 (0.771)	5.306 (0.529)	0.0002	0.0192	1.68	Up	0.00024
Histidine	6.248 (0.584)	7.213 (1.363)	0.2407	0.3933	-1.15	Down	0.24066
Normetanephrine	1.217 (0.622)	1.388 (0.883)	0.7616	0.8347	-1.14	Down	0.76164
Phenylalanine	5.153 (0.248)	5.063 (0.411)	0.7233	0.8036	1.02	Up	0.72328
Pyridoxine B6	-1.954 (2.183)	-5.811 (0.966)	0.0179	0.101	-2.97	Up	0.01788
Arginine	5.675 (0.303)	7.501 (2.111)	0.1818	0.3306	-1.32	Down	0.18182
Citrulline	7.036 (0.705)	6.627 (1.966)	0.7092	0.7991	1.06	Up	0.7092
Hippuric acid	6.642 (0.773)	7.748 (0.716)	0.0806	0.2302	-1.17	Down	0.08058
Tyrosine	5.425 (0.614)	5.774 (1.147)	0.6106	0.7515	-1.06	Down	0.61056
4-Pyridoxic Acid	0.942 (0.219)	-0.737 (0.593)	0.0018	0.0364	0.78	Up	0.00182
Kynurenic Acid	6.964 (0.254)	7.450 (0.486)	0.1268	0.2793	-1.07	Down	0.12679
5-Hydroxyindole-3-acetic acid	4.626 (0.413)	4.541 (0.495)	0.801	0.8599	1.02	Up	0.80096
SDMA	8.782 (0.509)	8.781 (0.907)	0.9989	0.9989	1	Up	0.99891
ADMA	9.785 (0.412)	9.382 (1.181)	0.5428	0.6893	1.04	Up	0.54282
Tryptophan	5.792 (0.643)	6.060 (0.951)	0.6575	0.7705	-1.05	Down	0.65751
Kynurenine	1.219 (0.743)	1.303 (0.338)	0.8451	0.8781	-1.07	Down	0.84513
Pantothenic Acid	0.235 (0.690)	1.254 (0.748)	0.0922	0.238	-5.33	Down	0.09221
L-5-Hydroxytryptophan	-1.202 (0.147)	0.373 (0.997)	0.0493	0.1744	0.31	Down	0.04933
Cystathionine	11.143 (0.360)	9.108 (3.007)	0.2693	0.4065	1.22	Up	0.26931
3-OH-DL-Kynurenine	2.665 (1.330)	2.127 (0.472)	0.4744	0.6121	1.25	Up	0.47438
2-deoxycytidine	4.835 (0.902)	6.127 (1.220)	0.1396	0.2793	-1.27	Down	0.13963
Carnosine	0.134 (0.789)	1.628 (0.643)	0.0261	0.1305	-12.13	Down	0.02611
Neopterin	-0.838 (0.604)	0.150 (0.780)	0.0918	0.238	0.18	Down	0.09182
Adenosine	2.343 (0.360)	2.439 (0.147)	0.6367	0.7705	-1.04	Down	0.63668
Glutathione reduced	2.167 (1.150)	2.155 (0.305)	0.9845	0.9969	1.01	Up	0.98448
cAMP	1.491 (0.688)	2.648 (0.186)	0.0176	0.101	-1.78	Down	0.01755
Folic Acid	-0.013 (0.209)	2.283 (1.376)	0.0428	0.1631	169.66	Down	0.04281
NAD	3.777 (0.549)	2.619 (1.693)	0.2409	0.3933	1.44	Up	0.24088
Acetoacetic acid	6.179 (0.536)	8.142 (2.028)	0.1104	0.2678	-1.32	Down	0.11035
Uracil	1.700 (0.297)	3.930 (0.923)	0.0037	0.037	-2.31	Down	0.0037
Succinate	7.340 (0.187)	8.186 (0.684)	0.0542	0.1744	-1.12	Down	0.05424
Homoserine	1.275 (0.190)	1.968 (0.267)	0.0055	0.049	-1.54	Down	0.00551
Threonine	5.322 (0.580)	7.357 (1.451)	0.0404	0.1618	-1.38	Down	0.04044
Nicotinic Acid	-2.407 (0.354)	-1.182 (0.838)	0.036	0.1515	2.04	Down	0.03597
Xanthine	1.892 (0.786)	3.146 (0.739)	0.0591	0.182	-1.66	Down	0.05915
Orotic acid	1.324 (0.667)	3.765 (3.983)	0.3091	0.4497	-2.84	Down	0.30915
Allantoin	9.539 (0.288)	10.433 (0.675)	0.0508	0.1744	-1.09	Down	0.05079
2-Aminodipic Acid	4.500 (0.637)	5.109 (1.216)	0.4094	0.5746	-1.14	Down	0.40939
Homogentisic acid	3.267 (0.684)	3.083 (1.259)	0.8061	0.8599	1.06	Up	0.80614
Glucoronate	7.504 (0.704)	8.275 (0.243)	0.084	0.2317	-1.1	Down	0.084
2-deoxyuridine	0.422 (1.629)	2.697 (0.996)	0.0545	0.1744	-6.39	Down	0.05451
Ribose-5-P	5.035 (0.453)	5.691 (0.717)	0.1729	0.3217	-1.13	Down	0.17294
Inosine	2.357 (0.431)	3.261 (0.865)	0.1105	0.2678	-1.38	Down	0.11048
Guanosine	0.287 (0.528)	-1.001 (1.997)	0.2591	0.4065	3.49	Up	0.25908
cGMP	0.556 (0.950)	1.204 (0.454)	0.2645	0.4065	-2.16	Down	0.26449
Glycocholic Acid	5.324 (0.893)	4.974 (1.203)	0.6571	0.7705	1.07	Up	0.65707
Acetylcarnitine	4.469 (0.684)	3.806 (0.958)	0.3029	0.4488	1.17	Up	0.30292
Propionylcarnitine	1.154 (0.901)	1.798 (0.912)	0.3542	0.506	-1.56	Down	0.35417
Isovalerylcarnitine	-0.894 (0.514)	-0.347 (0.572)	0.2051	0.3566	2.57	Down	0.20506
Hexanoylcarnitine	-2.803 (0.453)	-1.350 (1.639)	0.1382	0.2793	2.08	Down	0.13824
Octanoylcarnitine	-0.074 (1.226)	1.152 (0.905)	0.1588	0.3024	15.63	Down	0.15875
Decanoylcarnitine	-3.142 (0.988)	-1.314 (2.044)	0.1586	0.3024	2.39	Down	0.15856

## Sheet: 20
B1&B2 end_onlyHealthy_univAnalReport
Univariate Analysis Result for each variable/metabolite
[NOTE]
p-value is calculated with t-test as a default.
p-value with (W) is calculated by the Wilcoxon Mann Whitney test
Name	Mean (SD) of KD	Mean (SD) of RMBD	p-value	q-value (FDR)	Fold Change	KD/RMBD	p.value.origin
Glycine	8.503 (0.375)	8.268 (0.713)	1.0000 (W)	1	1.03	Up	1
Trimethylamine-N-Oxide	0.451 (0.420)	1.792 (1.383)	0.1835	0.6202	-3.97	Down	0.18354
Alanine	8.274 (0.249)	8.080 (0.630)	0.647	0.836	1.02	Up	0.647
Glyceraldehyde	6.794 (0.219)	6.208 (0.524)	0.1484	0.6202	1.09	Up	0.14841
GABA	-2.944 (0.134)	-3.197 (0.749)	0.596	0.836	-1.09	Up	0.59598
Dimethylglycine	1.937 (0.451)	1.741 (0.988)	0.7701	0.8947	1.11	Up	0.77011
2-Aminoisobutyric acid	-1.869 (0.315)	-2.127 (0.802)	0.632	0.836	-1.14	Up	0.63205
Choline	5.712 (0.692)	4.009 (1.521)	0.1000 (W)	0.6202	1.42	Up	0.1
Serine	6.849 (0.540)	7.300 (0.717)	0.4339	0.8161	-1.07	Down	0.43385
Cytosine	-4.517 (0.532)	-5.275 (0.484)	0.1418	0.6202	-1.17	Up	0.14184
Creatinine	6.852 (0.293)	6.942 (0.373)	1.0000 (W)	1	-1.01	Down	1
Proline	7.782 (0.424)	7.108 (0.795)	0.2647	0.6687	1.09	Up	0.26469
Betaine	6.836 (0.101)	6.857 (0.297)	1.0000 (W)	1	-1	Down	1
Valine	7.583 (0.551)	7.818 (0.574)	0.6362	0.836	-1.03	Down	0.63622
Guanidinoacetic Acid	1.412 (0.434)	1.421 (0.682)	0.9862	1	-1.01	Down	0.98623
Niacinamide	-1.026 (0.802)	-1.046 (0.358)	0.9711	1	-1.02	Up	0.9711
Taurine	8.120 (0.326)	7.656 (0.978)	0.4798	0.8254	1.06	Up	0.47982
1-methylhistamine	-5.707 (0.214)	-5.349 (0.311)	0.1756	0.6202	1.07	Down	0.17557
Isoleucine	6.105 (0.240)	6.325 (0.461)	0.5036	0.8254	-1.04	Down	0.50364
Hydroxyproline	4.920 (1.262)	4.936 (1.421)	0.9893	1	-1	Down	0.98926
Asparagine	6.476 (0.218)	5.934 (0.384)	0.1004	0.6202	1.09	Up	0.10041
Ornithine	4.109 (0.226)	3.756 (0.711)	0.4581	0.8254	1.09	Up	0.45806
Creatine	4.194 (0.612)	4.570 (0.951)	0.5951	0.836	-1.09	Down	0.59511
Aspartate	2.617 (0.123)	2.359 (0.739)	0.5833	0.836	1.11	Up	0.58331
Adenine	-5.584 (0.549)	-6.575 (0.782)	0.1469	0.6202	-1.18	Up	0.14694
Homocysteine	-0.582 (1.409)	-1.338 (0.395)	0.4215	0.8161	-2.3	Up	0.42154
Lysine	7.371 (0.522)	7.649 (0.774)	0.6337	0.836	-1.04	Down	0.6337
Glutamine	10.511 (0.173)	10.646 (0.309)	0.5472	0.836	-1.01	Down	0.54717
Glutamic Acid	4.192 (0.205)	3.466 (0.792)	0.199	0.6202	1.21	Up	0.19898
Methionine	6.565 (0.269)	5.640 (0.412)	0.0312	0.6202	1.16	Up	0.03115
Histidine	6.509 (0.147)	6.327 (0.308)	0.4083	0.8161	1.03	Up	0.40826
Normetanephrine	-6.922 (0.185)	-8.220 (1.077)	0.1088	0.6202	-1.19	Up	0.10878
Phenylalanine	6.087 (0.197)	5.666 (0.463)	0.2206	0.6224	1.07	Up	0.2206
Arginine	7.324 (0.188)	7.201 (0.510)	0.7158	0.8582	1.02	Up	0.71581
Citrulline	5.575 (0.138)	4.657 (0.794)	0.1000 (W)	0.6202	1.2	Up	0.1
Hippuric acid	-5.278 (0.822)	-4.294 (0.763)	0.2033	0.6202	1.23	Down	0.20326
Tyrosine	5.485 (0.273)	5.246 (0.342)	0.3975	0.8161	1.05	Up	0.39754
4-Pyridoxic Acid	-8.805 (0.591)	-10.822 (1.042)	0.0434	0.6202	-1.23	Up	0.04337
Kynurenic Acid	2.344 (1.048)	-8.727 (16.173)	0.3575	0.8069	3.72	Up	0.35748
5-Hydroxyindole-3-acetic acid	-2.531 (0.835)	-3.760 (1.114)	0.201	0.6202	-1.49	Up	0.20098
SDMA	-0.085 (0.170)	0.372 (0.505)	0.212	0.6202	4.4	Down	0.21197
ADMA	1.228 (0.175)	1.486 (0.685)	0.561	0.836	-1.21	Down	0.56102
Tryptophan	5.267 (0.146)	4.873 (0.326)	0.1297	0.6202	1.08	Up	0.12967
Kynurenine	0.801 (0.475)	0.004 (0.375)	0.0848	0.6202	211.84	Up	0.08475
Pantothenic Acid	-2.398 (0.150)	-2.467 (0.906)	0.9017	1	-1.03	Up	0.90173
Cystathionine	3.460 (0.980)	0.708 (0.192)	0.0088	0.6202	4.88	Up	0.00882
3-OH-DL-Kynurenine	-4.602 (0.624)	-4.959 (0.590)	0.512	0.8254	-1.08	Up	0.51195
Deoxycytidine	2.088 (0.573)	1.917 (0.446)	0.7044	0.8582	1.09	Up	0.70436
Carnosine	3.587 (0.258)	3.443 (0.224)	0.5062	0.8254	1.04	Up	0.50619
Adenosine	-3.829 (0.580)	-1.243 (1.988)	0.0965	0.6202	3.08	Down	0.09655
Xanthosine	-3.666 (0.778)	-4.264 (0.104)	0.3144	0.7526	-1.16	Up	0.31436
Glutathione	-2.586 (0.293)	-2.486 (0.024)	0.6131	0.836	1.04	Down	0.61314
Folic Acid	-6.529 (0.189)	-6.296 (0.167)	0.1851	0.6202	1.04	Down	0.1851
Uracil	1.073 (0.226)	-1.593 (2.294)	0.1806	0.6202	1.48	Up	0.18057
Succinate	3.905 (0.112)	3.205 (0.380)	0.0378	0.6202	1.22	Up	0.03776
Homoserine	-0.378 (0.101)	-0.544 (0.311)	0.4302	0.8161	-1.44	Up	0.43024
Threonine	7.774 (0.715)	7.964 (0.625)	0.7472	0.881	-1.02	Down	0.74719
Nicotinic Acid	-5.287 (1.278)	-5.279 (0.337)	0.9924	1	1	Down	0.99239
Xanthine	4.535 (0.706)	-9.446 (21.810)	0.3825	0.8161	2.08	Up	0.38246
Orotic acid	-2.838 (0.613)	-2.451 (0.684)	0.506	0.8254	1.16	Down	0.50598
Allantoin	6.092 (0.575)	6.249 (0.399)	0.717	0.8582	-1.03	Down	0.71699
Aminoadipic acid	1.292 (0.596)	2.020 (0.775)	0.2665	0.6687	-1.56	Down	0.26653
Inositol	3.584 (0.366)	3.365 (0.700)	0.6561	0.836	1.07	Up	0.65611
D-Glucuronic acid	1.154 (0.660)	0.469 (0.539)	0.2364	0.644	2.46	Up	0.23639
Ribose-5-P	0.062 (1.377)	0.647 (0.554)	0.5328	0.836	-10.39	Down	0.53281
gamma-Glutamylcysteine	-3.006 (0.331)	-2.662 (0.328)	0.2709	0.6687	1.13	Down	0.27088
Inosine	2.428 (1.004)	2.275 (0.952)	0.8582	0.9686	1.07	Up	0.85821
Guanosine	-0.004 (1.407)	0.462 (0.582)	1.0000 (W)	1	111.03	Down	1
cGMP	-7.584 (0.175)	-7.518 (0.440)	0.8192	0.9379	1.01	Down	0.81919
IMP	-3.166 (0.294)	-2.258 (1.412)	0.3366	0.7821	1.4	Down	0.33658
Glycocholic Acid	-3.322 (1.075)	-4.069 (0.691)	0.3691	0.81	-1.22	Up	0.36912
Taurochenodeoxycholic Acid	-0.142 (0.150)	-3.775 (1.088)	0.0267	0.6202	-26.67	Up	0.02671
Taurocholic Acid	-0.680 (0.058)	-2.076 (1.261)	0.1949	0.6202	-3.05	Up	0.19492
Acetylcarnitine	1.171 (0.591)	2.014 (0.347)	0.1	0.6202	-1.72	Down	0.09998
Propionylcarnitine	-1.708 (0.979)	-2.285 (0.951)	0.504	0.8254	-1.34	Up	0.50397
Isovalerylcarnitine	-3.427 (0.311)	-3.477 (0.083)	0.7000 (W)	0.8582	-1.01	Up	0.7
Hexanoylcarnitine	-7.256 (0.484)	-6.395 (0.687)	0.1507	0.6202	1.13	Down	0.15072
Octanoylcarnitine	-6.008 (0.310)	-5.750 (0.641)	0.5635	0.836	1.04	Down	0.56348
Decanoylcarnitine	-6.412 (0.237)	-5.746 (0.734)	0.2094	0.6202	1.12	Down	0.20935

## Sheet: 21
B1&B2 end_Healthstatus_univAnalReport
Univariate Analysis Result for each variable/metabolite
[NOTE]
p-value is calculated with t-test as a default.
p-value with (W) is calculated by the Wilcoxon Mann Whitney test
Name	Mean (SD) of CAD	Mean (SD) of H	p-value	q-value (FDR)	Fold Change	CAD/H	p.value.origin
Glycine	8.278 (0.448)	8.386 (0.525)	0.6447	0.9047	-1.01	Down	0.64474
Trimethylamine-N-Oxide	-1.269 (9.107)	1.121 (1.173)	0.7791 (W)	0.9785	0.88	Down	0.77905
Alanine	8.292 (0.358)	8.177 (0.442)	0.5483	0.9047	1.01	Up	0.54828
Glyceraldehyde	6.686 (0.250)	6.501 (0.482)	0.2654	0.9047	1.03	Up	0.26541
GABA	-2.756 (0.788)	-3.071 (0.501)	0.3826	0.9047	-1.11	Up	0.38257
Dimethylglycine	1.996 (0.665)	1.839 (0.695)	0.6391	0.9047	1.09	Up	0.63911
2-Aminoisobutyric acid	-2.051 (0.325)	-1.998 (0.563)	0.7932	0.9791	1.03	Down	0.79317
Choline	5.570 (0.580)	4.861 (1.410)	0.2074 (W)	0.9047	1.15	Up	0.20743
Serine	7.247 (0.291)	7.075 (0.619)	0.5377	0.9047	1.02	Up	0.53766
Cytosine	-5.253 (1.456)	-4.896 (0.616)	0.5744	0.9047	1.07	Down	0.57438
Creatinine	6.982 (0.201)	6.897 (0.304)	0.4644	0.9047	1.01	Up	0.46442
Proline	7.508 (0.577)	7.445 (0.679)	0.834	0.9923	1.01	Up	0.83398
Betaine	7.095 (0.526)	6.846 (0.198)	0.1431	0.9047	1.04	Up	0.14309
Valine	7.733 (0.399)	7.701 (0.520)	1.0000 (W)	1	1	Up	1
Guanidinoacetic Acid	1.583 (0.590)	1.417 (0.511)	0.5567	0.9047	1.12	Up	0.5567
Niacinamide	-1.289 (0.426)	-1.036 (0.555)	0.2796	0.9047	1.24	Down	0.27964
Taurine	7.927 (0.313)	7.888 (0.700)	0.9003	0.9923	1	Up	0.90033
1-methylhistamine	-5.674 (0.468)	-5.528 (0.309)	0.4946	0.9047	1.03	Down	0.49463
Isoleucine	6.324 (0.372)	6.215 (0.350)	0.55	0.9047	1.02	Up	0.55002
Hydroxyproline	5.051 (0.757)	4.928 (1.202)	0.9044 (W)	0.9923	1.02	Up	0.90439
Asparagine	6.373 (0.395)	6.205 (0.407)	0.3988	0.9047	1.03	Up	0.39879
Ornithine	3.948 (0.304)	3.932 (0.510)	0.4442 (W)	0.9047	1	Up	0.44417
Creatine	4.860 (0.883)	4.382 (0.745)	0.2624	0.9047	1.11	Up	0.2624
Aspartate	2.373 (0.314)	2.488 (0.495)	0.2074 (W)	0.9047	-1.05	Down	0.20743
CADenine	-5.799 (0.968)	-6.079 (0.812)	0.5429	0.9047	-1.05	Up	0.54288
Homocysteine	-1.441 (1.615)	-0.960 (1.014)	0.6015 (W)	0.9047	1.5	Down	0.60155
Lysine	7.591 (0.577)	7.510 (0.610)	0.7803	0.9785	1.01	Up	0.78033
Glutamine	10.482 (0.196)	10.579 (0.236)	0.3551	0.9047	-1.01	Down	0.35508
Glutamic Acid	4.216 (0.486)	3.829 (0.653)	0.1571	0.9047	1.1	Up	0.15712
Methionine	6.159 (0.600)	6.102 (0.595)	0.8478	0.9923	1.01	Up	0.8478
Histidine	6.434 (0.207)	6.418 (0.238)	0.884	0.9923	1	Up	0.88404
Normetanephrine	-7.436 (0.465)	-7.571 (0.992)	0.7597	0.9785	-1.02	Up	0.75966
Phenylalanine	5.976 (0.186)	5.877 (0.393)	0.5767	0.9047	1.02	Up	0.57672
Arginine	7.388 (0.243)	7.262 (0.350)	0.3645	0.9047	1.02	Up	0.36449
Citrulline	5.102 (0.641)	5.116 (0.716)	0.9666	1	-1	Down	0.96655
Hippuric acid	-4.774 (1.006)	-4.786 (0.891)	0.9791	1	-1	Up	0.97907
Tyrosine	5.464 (0.269)	5.366 (0.306)	0.4819	0.9047	1.02	Up	0.48188
4-Pyridoxic Acid	-10.133 (1.319)	-9.814 (1.340)	0.6277	0.9047	1.03	Down	0.62765
Kynurenic Acid	1.023 (1.561)	-3.191 (11.910)	0.9680 (W)	1	3.12	Up	0.96796
5-Hydroxyindole-3-acetic acid	-2.659 (0.953)	-3.145 (1.108)	0.3312	0.9047	-1.18	Up	0.33116
SDMA	0.261 (0.288)	0.144 (0.420)	0.4738	0.9047	1.82	Up	0.47375
CADMA	1.653 (0.505)	1.357 (0.469)	0.1093 (W)	0.9047	1.22	Up	0.10934
Tryptophan	5.220 (0.374)	5.070 (0.312)	0.4013	0.9047	1.03	Up	0.40134
Kynurenine	0.563 (0.493)	0.402 (0.581)	0.9044 (W)	0.9923	1.4	Up	0.90439
Pantothenic Acid	-2.524 (0.498)	-2.432 (0.582)	0.7234	0.9525	1.04	Down	0.72345
Cystathionine	1.254 (1.996)	2.084 (1.634)	0.3827	0.9047	-1.66	Down	0.38274
3-OH-DL-Kynurenine	-4.595 (0.672)	-4.780 (0.577)	0.5647	0.9047	-1.04	Up	0.56474
Deoxycytidine	2.213 (0.610)	2.002 (0.469)	0.4629	0.9047	1.11	Up	0.46288
Carnosine	3.593 (0.227)	3.515 (0.230)	0.4938	0.9047	1.02	Up	0.49377
CADenosine	-8.529 (10.858)	-2.536 (1.929)	0.2074 (W)	0.9047	3.36	Down	0.20743
Xanthosine	-3.447 (0.754)	-3.965 (0.594)	0.1538	0.9047	-1.15	Up	0.15377
Glutathione	-2.568 (0.509)	-2.536 (0.194)	0.8389	0.9923	1.01	Down	0.83893
Folic Acid	-6.232 (0.757)	-6.413 (0.204)	0.4212	0.9047	-1.03	Up	0.4212
Uracil	0.827 (1.134)	-0.260 (2.063)	0.2740 (W)	0.9047	0.31	Up	0.27405
Succinate	3.576 (0.391)	3.555 (0.458)	0.92	0.9956	1.01	Up	0.92003
Homoserine	-0.407 (0.231)	-0.461 (0.226)	0.6383	0.9047	-1.13	Up	0.63827
Threonine	8.005 (0.313)	7.869 (0.610)	0.6015 (W)	0.9047	1.02	Up	0.60155
Nicotinic Acid	-4.558 (1.261)	-5.283 (0.836)	0.2156	0.9047	-1.16	Up	0.21565
Xanthine	2.129 (8.533)	-2.455 (15.783)	0.4940 (W)	0.9047	1.15	Up	0.49396
Orotic acid	-2.282 (0.740)	-2.644 (0.618)	0.3085	0.9047	-1.16	Up	0.3085
Allantoin	6.201 (0.370)	6.170 (0.451)	0.8742	0.9923	1.01	Up	0.87418
AminoCADipic acid	1.640 (0.529)	1.656 (0.736)	0.9561	1	-1.01	Down	0.95614
Inositol	3.610 (0.346)	3.474 (0.514)	0.497	0.9047	1.04	Up	0.49698
D-Glucuronic acid	0.813 (0.715)	0.812 (0.657)	0.9964	1	1	Up	0.99635
Ribose-5-P	-0.046 (1.015)	0.354 (0.992)	0.4262	0.9047	7.65	Down	0.42616
gamma-Glutamylcysteine	-3.312 (1.651)	-2.834 (0.349)	0.3186	0.9047	1.17	Down	0.31856
Inosine	2.021 (0.766)	2.351 (0.879)	0.4075	0.9047	-1.16	Down	0.40753
Guanosine	-0.119 (0.973)	0.229 (0.996)	0.3970 (W)	0.9047	1.93	Down	0.39701
cGMP	-13.214 (8.872)	-7.551 (0.302)	0.5466 (W)	0.9047	1.75	Down	0.54665
IMP	-5.008 (6.418)	-2.712 (1.039)	0.2074 (W)	0.9047	1.85	Down	0.20743
Glycocholic Acid	-3.474 (1.073)	-3.696 (0.906)	0.6642	0.9047	-1.06	Up	0.66423
Taurochenodeoxycholic Acid	-2.296 (1.464)	-1.958 (2.108)	0.6831	0.9146	1.17	Down	0.68306
Taurocholic Acid	-1.394 (0.766)	-1.378 (1.105)	0.6590 (W)	0.9047	1.01	Down	0.65898
Acetylcarnitine	2.063 (0.462)	1.593 (0.633)	0.0776	0.9047	1.3	Up	0.07759
Propionylcarnitine	-1.625 (0.760)	-1.997 (0.919)	0.3582	0.9047	-1.23	Up	0.35818
Isovalerylcarnitine	-3.310 (0.933)	-3.452 (0.206)	0.5967	0.9047	-1.04	Up	0.59668
Hexanoylcarnitine	-6.260 (0.865)	-6.825 (0.711)	0.1775	0.9047	-1.09	Up	0.17751
Octanoylcarnitine	-5.562 (0.775)	-5.879 (0.472)	0.3691	0.9047	-1.06	Up	0.36906
Decanoylcarnitine	-5.795 (0.819)	-6.079 (0.609)	0.4575	0.9047	-1.05	Up	0.45751

## Sheet: 22
B1&B2 end_only diet_univAnalReport
Univariate Analysis Result for each variable/metabolite
[NOTE]
p-value is calculated with t-test as a default.
p-value with (W) is calculated by the Wilcoxon Mann Whitney test
Name	Mean (SD) of KD	Mean (SD) of RMBD	p-value	q-value (FDR)	Fold Change	KD/RMBD	p.value.origin
Glycine	8.629 (0.299)	8.049 (0.407)	0.0023	0.018	1.07	Up	0.00228
Trimethylamine-N-Oxide	-3.100 (11.157)	1.534 (0.830)	0.0074 (W)	0.042	0.49	Down	0.00744
Alanine	8.344 (0.366)	8.186 (0.388)	0.3641	0.5698	1.02	Up	0.36409
Glyceraldehyde	6.747 (0.276)	6.535 (0.359)	0.0804 (W)	0.2352	1.03	Up	0.0804
GABA	-2.578 (0.741)	-3.073 (0.643)	0.1267	0.3033	-1.19	Up	0.12668
Dimethylglycine	2.369 (0.511)	1.606 (0.575)	0.0062	0.0374	1.48	Up	0.00616
2-Aminoisobutyric acid	-1.810 (0.218)	-2.219 (0.419)	0.0165	0.0769	-1.23	Up	0.01654
Choline	5.561 (0.373)	5.191 (1.210)	0.3558	0.5698	1.07	Up	0.3558
Serine	7.105 (0.468)	7.269 (0.355)	0.3841	0.5725	-1.02	Down	0.38408
Cytosine	-4.146 (0.790)	-5.964 (0.930)	0.0002	0.0026	-1.44	Up	0.0002
Creatinine	6.842 (0.225)	7.050 (0.200)	0.0414	0.1457	-1.03	Down	0.04139
Proline	7.965 (0.406)	7.099 (0.403)	0.0002	0.0026	1.12	Up	0.00016
Betaine	6.766 (0.327)	7.228 (0.463)	0.0200 (W)	0.0861	-1.07	Down	0.02004
Valine	7.732 (0.534)	7.717 (0.338)	0.9389	0.9979	1	Up	0.9389
Guanidinoacetic Acid	1.534 (0.630)	1.533 (0.528)	0.9979	0.9979	1	Up	0.99792
Niacinamide	-1.159 (0.529)	-1.258 (0.435)	0.6534	0.7731	-1.08	Up	0.65337
Taurine	8.034 (0.291)	7.818 (0.531)	0.3702 (W)	0.5698	1.03	Up	0.37022
1-methylhistamine	-5.760 (0.461)	-5.524 (0.380)	0.2253	0.4356	1.04	Down	0.22534
Isoleucine	6.293 (0.409)	6.289 (0.335)	0.98	0.9979	1	Up	0.98005
Hydroxyproline	5.162 (1.062)	4.893 (0.731)	0.5111	0.6843	1.06	Up	0.51108
Asparagine	6.518 (0.270)	6.163 (0.420)	0.0424	0.1457	1.06	Up	0.04242
Ornithine	4.090 (0.284)	3.823 (0.387)	0.102	0.2685	1.07	Up	0.10197
Creatine	4.155 (0.616)	5.176 (0.753)	0.0043	0.0297	-1.25	Down	0.0043
Aspartate	2.510 (0.239)	2.324 (0.440)	0.2732	0.4796	1.08	Up	0.2732
Adenine	-5.548 (0.708)	-6.157 (0.999)	0.1421	0.3302	-1.11	Up	0.14211
Homocysteine	-0.652 (1.742)	-1.824 (0.946)	0.1754 (W)	0.3745	-2.8	Up	0.17541
Lysine	7.323 (0.641)	7.767 (0.443)	0.0838	0.2365	-1.06	Down	0.08384
Glutamine	10.510 (0.219)	10.512 (0.208)	0.9847	0.9979	-1	Down	0.98474
Glutamic Acid	4.160 (0.270)	4.050 (0.720)	0.6494	0.7731	1.03	Up	0.64937
Methionine	6.686 (0.294)	5.697 (0.305)	< 0.0001	0	1.17	Up	0
Histidine	6.516 (0.190)	6.358 (0.206)	0.0947	0.2579	1.02	Up	0.09467
Normetanephrine	-7.319 (0.419)	-7.606 (0.774)	0.3322	0.5698	-1.04	Up	0.33215
Phenylalanine	6.053 (0.205)	5.859 (0.272)	0.1119 (W)	0.2764	1.03	Up	0.11194
Arginine	7.349 (0.266)	7.351 (0.297)	0.9881	0.9979	-1	Down	0.98814
Citrulline	5.659 (0.204)	4.654 (0.507)	< 0.0001	0.0011	1.22	Up	4e-05
Hippuric acid	-4.958 (1.144)	-4.629 (0.782)	0.4559	0.6226	1.07	Down	0.45591
Tyrosine	5.497 (0.307)	5.383 (0.252)	0.3751	0.5698	1.02	Up	0.37507
4-Pyridoxic Acid	-8.830 (0.460)	-11.025 (0.804)	< 0.0001	0	-1.25	Up	0
Kynurenic Acid	1.667 (0.975)	-1.803 (8.650)	0.1519 (W)	0.3404	1.08	Up	0.15194
5-Hydroxyindole-3-acetic acid	-2.723 (0.863)	-2.871 (1.135)	0.7506	0.872	-1.05	Up	0.75057
SDMA	0.142 (0.403)	0.295 (0.244)	0.2014 (W)	0.4161	-2.07	Down	0.20137
ADMA	1.559 (0.638)	1.568 (0.390)	0.9716	0.9979	-1.01	Down	0.97164
Tryptophan	5.359 (0.361)	5.025 (0.284)	0.0323	0.1215	1.07	Up	0.03231
Kynurenine	0.849 (0.513)	0.242 (0.319)	0.0045	0.0297	3.51	Up	0.00451
Pantothenic Acid	-2.400 (0.493)	-2.576 (0.535)	0.4571	0.6226	-1.07	Up	0.45707
Cystathionine	3.154 (1.292)	0.152 (1.004)	0.0002 (W)	0.0026	20.78	Up	0.00023
3-OH-DL-Kynurenine	-4.502 (0.606)	-4.772 (0.663)	0.3604	0.5698	-1.06	Up	0.36041
Deoxycytidine	2.065 (0.475)	2.219 (0.648)	0.5599	0.7134	-1.07	Down	0.55985
Carnosine	3.571 (0.245)	3.568 (0.218)	0.9771	0.9979	1	Up	0.9771
Adenosine	-8.988 (11.316)	-4.885 (7.708)	0.3702 (W)	0.5698	1.84	Down	0.37022
Xanthosine	-3.641 (0.532)	-3.570 (0.894)	0.8364	0.9439	1.02	Down	0.83641
Glutathione	-2.420 (0.455)	-2.672 (0.399)	0.2054	0.4161	-1.1	Up	0.20542
Folic Acid	-6.288 (0.592)	-6.285 (0.707)	0.5516 (W)	0.7134	1	Down	0.55163
Uracil	0.895 (0.281)	0.179 (1.995)	0.2657	0.477	5	Up	0.26568
Succinate	3.630 (0.445)	3.520 (0.373)	0.2610 (W)	0.477	1.03	Up	0.26098
Homoserine	-0.334 (0.161)	-0.497 (0.250)	0.1099	0.2764	-1.49	Up	0.10988
Threonine	7.902 (0.464)	8.015 (0.377)	0.5551	0.7134	-1.01	Down	0.55507
Nicotinic Acid	-5.110 (0.938)	-4.501 (1.323)	0.2611	0.477	1.14	Down	0.26112
Xanthine	4.298 (0.627)	-2.147 (14.393)	0.6556 (W)	0.7731	0.5	Up	0.65563
Orotic acid	-2.174 (0.672)	-2.568 (0.722)	0.2261	0.4356	-1.18	Up	0.22608
Allantoin	6.116 (0.344)	6.254 (0.420)	0.4373	0.6226	-1.02	Down	0.43727
Aminoadipic acid	1.365 (0.589)	1.874 (0.478)	0.047	0.1547	-1.37	Down	0.047
Inositol	3.431 (0.329)	3.682 (0.421)	0.0562 (W)	0.1707	-1.07	Down	0.05619
D-Glucuronic acid	0.957 (0.769)	0.695 (0.610)	0.4061	0.5941	1.38	Up	0.40609
Ribose-5-P	-0.399 (0.897)	0.461 (0.943)	0.0526	0.1663	1.15	Down	0.05264
gamma-Glutamylcysteine	-3.197 (1.151)	-3.145 (1.625)	0.8238 (W)	0.9431	1.02	Down	0.82376
Inosine	2.229 (0.728)	2.031 (0.867)	0.5923	0.7319	1.1	Up	0.59225
Guanosine	0.118 (0.851)	-0.123 (1.082)	0.593	0.7319	1.04	Up	0.59297
cGMP	-13.047 (8.715)	-10.262 (7.158)	0.4561 (W)	0.6226	1.27	Down	0.4561
IMP	-6.609 (7.565)	-2.445 (1.389)	0.0097 (W)	0.051	2.7	Down	0.00969
Glycocholic Acid	-3.547 (0.899)	-3.535 (1.132)	0.9811	0.9979	1	Down	0.98112
Taurochenodeoxycholic Acid	-0.898 (0.762)	-3.255 (1.357)	0.0002	0.0026	-3.62	Up	0.00021
Taurocholic Acid	-0.940 (0.717)	-1.756 (0.795)	0.0283	0.1117	-1.87	Up	0.02828
Acetylcarnitine	1.619 (0.520)	2.170 (0.452)	0.0207	0.0861	-1.34	Down	0.02071
Propionylcarnitine	-1.746 (0.612)	-1.728 (0.966)	0.9614	0.9979	1.01	Down	0.96145
Isovalerylcarnitine	-3.630 (0.615)	-3.125 (0.855)	0.1551	0.3404	1.16	Down	0.15511
Hexanoylcarnitine	-7.033 (0.484)	-5.937 (0.760)	0.0015	0.0148	1.18	Down	0.0015
Octanoylcarnitine	-6.080 (0.410)	-5.312 (0.713)	0.0104	0.0515	1.14	Down	0.01043
Decanoylcarnitine	-6.414 (0.485)	-5.443 (0.661)	0.0018	0.0156	1.18	Down	0.00178

## Sheet: 23
B1&B2 end_onlyCAD_univAnalReport
Univariate Analysis Result for each variable/metabolite
[NOTE]
p-value is calculated with t-test as a default.
p-value with (W) is calculated by the Wilcoxon Mann Whitney test
Name	Mean (SD) of KD	Mean (SD) of RMBD	p-value	q-value (FDR)	Fold Change	KD/RMBD	p.value.origin
Glycine	8.692 (0.269)	7.967 (0.252)	0.0002	0.0045	1.09	Up	0.00023
Trimethylamine-N-Oxide	-4.876 (13.702)	1.437 (0.631)	0.0426 (W)	0.1603	0.29	Down	0.04262
Alanine	8.379 (0.430)	8.226 (0.308)	0.4485	0.7895	1.02	Up	0.44851
Glyceraldehyde	6.724 (0.317)	6.658 (0.205)	0.6479	0.8283	1.01	Up	0.64794
GABA	-2.395 (0.866)	-3.027 (0.649)	0.1432	0.4264	-1.26	Up	0.14325
Dimethylglycine	2.584 (0.410)	1.555 (0.427)	0.0007 (W)	0.0076	1.66	Up	0.00067
2-Aminoisobutyric acid	-1.780 (0.183)	-2.254 (0.250)	0.0021	0.0183	-1.27	Up	0.00208
Choline	5.485 (0.099)	5.634 (0.779)	0.6079	0.8279	-1.03	Down	0.60786
Serine	7.233 (0.417)	7.258 (0.181)	0.8968	0.9574	-1	Down	0.89678
Cytosine	-3.961 (0.873)	-6.222 (0.943)	0.0006	0.0076	-1.57	Up	0.00063
Creatinine	6.837 (0.215)	7.091 (0.101)	0.0118	0.0665	-1.04	Down	0.01185
Proline	8.056 (0.402)	7.096 (0.228)	0.0001	0.004	1.14	Up	0.0001
Betaine	6.732 (0.403)	7.368 (0.448)	0.0179	0.0786	-1.09	Down	0.0179
Valine	7.806 (0.561)	7.679 (0.250)	0.5744	0.8279	1.02	Up	0.57439
Guanidinoacetic Acid	1.594 (0.739)	1.575 (0.507)	0.9546	0.9575	1.01	Up	0.95459
Niacinamide	-1.226 (0.417)	-1.337 (0.455)	0.6481	0.8283	-1.09	Up	0.64808
Taurine	7.991 (0.293)	7.879 (0.339)	0.5298	0.8279	1.01	Up	0.52977
1-methylhistamine	-5.786 (0.565)	-5.590 (0.400)	0.4597	0.7895	1.04	Down	0.45972
Isoleucine	6.388 (0.461)	6.276 (0.315)	0.5979	0.8279	1.02	Up	0.59786
Hydroxyproline	5.283 (1.056)	4.876 (0.431)	0.8518 (W)	0.9218	1.08	Up	0.85181
Asparagine	6.539 (0.310)	6.249 (0.424)	0.184	0.4464	1.05	Up	0.184
Ornithine	4.081 (0.329)	3.848 (0.259)	0.1635	0.4305	1.06	Up	0.16347
Creatine	4.136 (0.675)	5.403 (0.579)	0.0026	0.0209	-1.31	Down	0.00264
Aspartate	2.456 (0.274)	2.312 (0.346)	0.4162	0.7882	1.06	Up	0.41619
Adenine	-5.531 (0.824)	-6.000 (1.071)	0.391	0.7882	-1.08	Up	0.39096
Homocysteine	-0.687 (2.014)	-2.007 (1.047)	0.2824 (W)	0.6197	-2.92	Up	0.28238
Lysine	7.298 (0.739)	7.811 (0.317)	0.1593	0.4305	-1.07	Down	0.15934
Glutamine	10.509 (0.254)	10.462 (0.156)	0.6714	0.8283	1	Up	0.6714
Glutamic Acid	4.144 (0.314)	4.270 (0.600)	0.6496	0.8283	-1.03	Down	0.64962
Methionine	6.746 (0.310)	5.719 (0.288)	< 0.0001	0.0024	1.18	Up	3e-05
Histidine	6.519 (0.222)	6.369 (0.182)	0.1894	0.4464	1.02	Up	0.18937
Normetanephrine	-7.517 (0.355)	-7.375 (0.549)	0.5933	0.8279	1.02	Down	0.59331
Phenylalanine	6.036 (0.224)	5.931 (0.151)	0.313	0.6684	1.02	Up	0.31303
Arginine	7.362 (0.313)	7.408 (0.195)	0.7434	0.8516	-1.01	Down	0.74345
Citrulline	5.701 (0.229)	4.653 (0.433)	0.0002	0.0045	1.23	Up	0.00017
Hippuric acid	-4.798 (1.315)	-4.755 (0.801)	0.9405	0.9575	1.01	Down	0.9405
Tyrosine	5.503 (0.348)	5.435 (0.215)	0.6592	0.8283	1.01	Up	0.65917
4-Pyridoxic Acid	-8.842 (0.445)	-11.101 (0.767)	0.0007 (W)	0.0076	-1.26	Up	0.00067
Kynurenic Acid	1.328 (0.818)	0.793 (1.977)	0.5473	0.8279	1.67	Up	0.54727
5-Hydroxyindole-3-acetic acid	-2.819 (0.938)	-2.538 (1.010)	0.6058	0.8279	1.11	Down	0.6058
SDMA	0.255 (0.450)	0.266 (0.095)	0.9575	0.9575	-1.04	Down	0.95749
ADMA	1.725 (0.736)	1.598 (0.282)	0.7022	0.8283	1.08	Up	0.7022
Tryptophan	5.405 (0.438)	5.082 (0.266)	0.1117	0.3836	1.06	Up	0.11169
Kynurenine	0.873 (0.574)	0.331 (0.268)	0.0352	0.1462	2.64	Up	0.03516
Pantothenic Acid	-2.401 (0.616)	-2.617 (0.409)	0.4437	0.7895	-1.09	Up	0.44367
Cystathionine	3.001 (1.484)	-0.057 (1.116)	0.0008	0.0083	0.02	Up	0.00084
3-OH-DL-Kynurenine	-4.453 (0.650)	-4.702 (0.713)	0.5151	0.8279	-1.06	Up	0.51515
Deoxycytidine	2.053 (0.479)	2.332 (0.700)	0.419	0.7882	-1.14	Down	0.41903
Carnosine	3.563 (0.264)	3.615 (0.210)	0.6898	0.8283	-1.01	Down	0.68975
Adenosine	-11.568 (13.446)	-6.250 (8.714)	0.7546 (W)	0.8516	1.85	Down	0.75458
Xanthosine	-3.629 (0.459)	-3.310 (0.924)	0.456	0.7895	1.1	Down	0.45598
Glutathione	-2.338 (0.522)	-2.741 (0.455)	0.1488	0.4264	-1.17	Up	0.14876
Folic Acid	-6.168 (0.703)	-6.280 (0.840)	0.7948	0.8844	-1.02	Up	0.79482
Uracil	0.806 (0.279)	0.844 (1.528)	0.9473	0.9575	-1.05	Down	0.9473
Succinate	3.493 (0.494)	3.637 (0.314)	0.5161	0.8279	-1.04	Down	0.51606
Homoserine	-0.312 (0.188)	-0.479 (0.246)	0.1921	0.4464	-1.54	Up	0.19213
Threonine	7.966 (0.353)	8.034 (0.300)	0.7025	0.8283	-1.01	Down	0.70247
Nicotinic Acid	-5.022 (0.853)	-4.210 (1.452)	0.248	0.5598	1.19	Down	0.248
Xanthine	4.180 (0.616)	0.591 (11.342)	0.7546 (W)	0.8516	7.08	Up	0.75458
Orotic acid	-1.842 (0.418)	-2.612 (0.776)	0.049	0.176	-1.42	Up	0.04902
Allantoin	6.128 (0.237)	6.256 (0.454)	0.5422	0.8279	-1.02	Down	0.54222
Aminoadipic acid	1.402 (0.639)	1.818 (0.377)	0.1511	0.4264	-1.3	Down	0.15113
Inositol	3.355 (0.313)	3.801 (0.232)	0.0097	0.0589	-1.13	Down	0.00969
D-Glucuronic acid	0.858 (0.859)	0.779 (0.648)	0.8471	0.9218	1.1	Up	0.84711
Ribose-5-P	-0.630 (0.580)	0.391 (1.078)	0.1419 (W)	0.4264	0.62	Down	0.14186
gamma-Glutamylcysteine	-3.293 (1.429)	-3.326 (1.899)	0.9497 (W)	0.9575	-1.01	Up	0.94972
Inosine	2.130 (0.640)	1.939 (0.883)	0.6635	0.8283	1.1	Up	0.66355
Guanosine	0.180 (0.594)	-0.342 (1.172)	0.3407	0.7082	1.9	Up	0.34067
cGMP	-15.778 (9.729)	-11.291 (8.289)	0.4136 (W)	0.7882	1.4	Down	0.41359
IMP	-8.331 (8.993)	-2.516 (1.471)	0.0127 (W)	0.0665	3.31	Down	0.01265
Glycocholic Acid	-3.659 (0.886)	-3.335 (1.236)	0.5976	0.8279	1.1	Down	0.59762
Taurochenodeoxycholic Acid	-1.277 (0.635)	-3.060 (1.461)	0.0167	0.0777	-2.4	Up	0.01671
Taurocholic Acid	-1.070 (0.872)	-1.637 (0.624)	0.1804	0.4464	-1.53	Up	0.18043
Acetylcarnitine	1.843 (0.335)	2.228 (0.493)	0.0426 (W)	0.1603	-1.21	Down	0.04262
Propionylcarnitine	-1.766 (0.463)	-1.519 (0.944)	0.5692	0.8279	1.16	Down	0.56918
Isovalerylcarnitine	-3.732 (0.727)	-2.993 (0.985)	0.1484	0.4264	1.25	Down	0.14843
Hexanoylcarnitine	-6.921 (0.485)	-5.765 (0.753)	0.0067	0.0483	1.2	Down	0.00673
Octanoylcarnitine	-6.115 (0.475)	-5.147 (0.704)	0.0135	0.0665	1.19	Down	0.01347
Decanoylcarnitine	-6.415 (0.595)	-5.330 (0.646)	0.0074	0.0488	1.2	Down	0.00742

## Sheet: 24
B1 end (serum)_univAnalReport
Univariate Analysis Result for each variable/metabolite
[NOTE]
p-value is calculated with t-test as a default.
p-value with (W) is calculated by the Wilcoxon Mann Whitney test
Name	Mean (SD) of KD	Mean (SD) of RMBD	p-value	q-value (FDR)	Fold Change	KD/RMBD	p.value.origin
Glycine	8.442 (0.147)	8.001 (0.139)	0.0048	0.0508	1.06	Up	0.00476
Trimethylamine-N-Oxide	0.442 (1.131)	1.845 (0.224)	0.0869	0.3477	-4.17	Down	0.08693
Alanine	7.958 (0.305)	8.027 (0.093)	0.6836	0.8067	-1.01	Down	0.68355
Glyceraldehyde	6.765 (0.373)	6.711 (0.255)	0.8208	0.912	1.01	Up	0.8208
GABA	-2.778 (0.603)	-2.833 (0.644)	0.9055	0.9288	-1.02	Up	0.90554
Dimethylglycine	2.357 (0.081)	1.706 (0.320)	0.0232	0.1327	1.38	Up	0.02323
2-Aminoisobutyric acid	-1.729 (0.150)	-2.184 (0.214)	0.0132	0.0956	-1.26	Up	0.01315
Choline	3.864 (0.175)	3.705 (0.263)	0.3529	0.6672	1.04	Up	0.35294
Serine	6.902 (0.376)	6.997 (0.158)	0.6582	0.8067	-1.01	Down	0.65817
Cytosine	-3.596 (0.778)	-5.865 (0.516)	0.0028	0.0389	-1.63	Up	0.00282
Creatinine	6.517 (0.193)	6.768 (0.073)	0.0286 (W)	0.1429	-1.04	Down	0.02857
Proline	7.729 (0.387)	6.942 (0.171)	0.0098	0.0786	1.11	Up	0.00982
Betaine	6.972 (0.341)	7.751 (0.169)	0.0064	0.0568	-1.11	Down	0.00639
Valine	7.324 (0.401)	7.340 (0.151)	0.6857 (W)	0.8067	-1	Down	0.68571
Guanidinoacetic Acid	1.726 (0.431)	2.133 (0.273)	0.162	0.4941	-1.24	Down	0.16199
Niacinamide	-1.712 (0.499)	-1.594 (0.259)	0.6857 (W)	0.8067	1.07	Down	0.68571
Taurine	7.529 (0.120)	7.556 (0.285)	0.8699	0.9279	-1	Down	0.8699
1-methylhistamine	-5.591 (0.653)	-5.140 (0.340)	0.2664	0.6268	1.09	Down	0.26637
Isoleucine	6.379 (0.413)	6.225 (0.273)	0.5567	0.8067	1.02	Up	0.55668
Hydroxyproline	4.723 (0.814)	4.636 (0.157)	0.8465	0.9151	1.02	Up	0.84647
Asparagine	6.912 (0.178)	6.701 (0.242)	0.2086	0.5383	1.03	Up	0.2086
Ornithine	4.118 (0.373)	3.997 (0.240)	0.605	0.8067	1.03	Up	0.605
Creatine	4.023 (0.457)	5.438 (0.286)	0.0286 (W)	0.1429	-1.35	Down	0.02857
Aspartate	2.246 (0.128)	1.845 (0.135)	0.0051	0.0508	1.22	Up	0.00508
Adenine	-5.853 (1.126)	-6.386 (0.920)	0.4907	0.7697	-1.09	Up	0.49067
Homocysteine	0.128 (1.743)	-1.294 (0.675)	0.1791	0.4941	10.14	Up	0.17912
Spermidine	-1.043 (0.513)	-0.629 (0.489)	0.2873	0.6384	1.66	Down	0.28729
Lysine	7.111 (0.697)	7.776 (0.332)	0.1356	0.4718	-1.09	Down	0.13563
Glutamine	9.455 (0.270)	9.552 (0.142)	0.8857 (W)	0.9288	-1.01	Down	0.88571
Glutamic Acid	4.112 (0.209)	3.987 (0.339)	0.5543	0.8067	1.03	Up	0.55432
Methionine	6.853 (0.268)	5.835 (0.215)	0.001	0.0204	1.17	Up	0.00102
Histidine	6.707 (0.237)	6.540 (0.074)	0.4857 (W)	0.7697	1.03	Up	0.48571
Normetanephrine	-7.523 (0.302)	-7.401 (0.600)	0.7275	0.8435	1.02	Down	0.72748
Phenylalanine	6.013 (0.276)	5.871 (0.177)	0.4207	0.717	1.02	Up	0.42071
Arginine	7.276 (0.303)	7.423 (0.067)	0.3429 (W)	0.6672	-1.02	Down	0.34286
Citrulline	5.947 (0.284)	4.748 (0.239)	0.0006	0.0204	1.25	Up	0.00065
Hippuric acid	-4.724 (1.595)	-4.353 (0.709)	0.6851	0.8067	1.09	Down	0.68508
Tyrosine	5.650 (0.365)	5.771 (0.236)	0.5981	0.8067	-1.02	Down	0.59813
4-Pyridoxic Acid	-8.755 (0.502)	-10.676 (0.618)	0.0029	0.0389	-1.22	Up	0.00292
Kynurenic Acid	0.452 (1.070)	-0.246 (0.991)	0.3753	0.6672	0.54	Up	0.37531
5-Hydroxyindole-3-acetic acid	-3.749 (1.144)	-4.031 (0.261)	0.4857 (W)	0.7697	-1.08	Up	0.48571
SDMA	0.007 (0.285)	0.150 (0.077)	0.3693	0.6672	-21.12	Down	0.36933
ADMA	1.225 (0.456)	1.365 (0.254)	0.6097	0.8067	-1.11	Down	0.60974
Tryptophan	5.246 (0.410)	5.132 (0.297)	0.6704	0.8067	1.02	Up	0.67044
Kynurenine	0.852 (0.648)	0.442 (0.218)	0.2749	0.6284	1.93	Up	0.27494
Pantothenic Acid	-2.231 (0.493)	-2.504 (0.419)	0.4302	0.717	-1.12	Up	0.43021
Cystathionine	3.245 (0.913)	0.240 (0.374)	0.0009	0.0204	13.53	Up	0.00089
3-OH-DL-Kynurenine	-4.358 (0.774)	-4.500 (0.902)	0.819	0.912	-1.03	Up	0.81904
Deoxycytidine	2.391 (0.390)	2.739 (0.556)	0.3443	0.6672	-1.15	Down	0.34431
Carnosine	4.285 (0.219)	4.367 (0.147)	0.557	0.8067	-1.02	Down	0.55698
Adenosine	-4.337 (2.365)	-2.559 (2.402)	0.3321	0.6672	1.69	Down	0.33207
Xanthosine	-3.413 (0.446)	-3.168 (0.937)	0.6531	0.8067	1.08	Down	0.65313
Glutathione	-1.493 (0.454)	-1.646 (0.349)	0.6109	0.8067	-1.1	Up	0.61094
Folic Acid	-5.256 (0.662)	-5.298 (0.889)	0.9418	0.9418	-1.01	Up	0.94183
Uracil	-0.342 (0.452)	-0.452 (0.725)	0.8052	0.912	-1.32	Up	0.80516
Succinate	3.478 (0.590)	3.836 (0.268)	0.3113	0.6672	-1.1	Down	0.3113
Homoserine	-0.065 (0.107)	-0.092 (0.247)	0.8434	0.9151	-1.43	Up	0.84339
Threonine	7.863 (0.242)	8.063 (0.139)	0.2004	0.5343	-1.03	Down	0.20038
Nicotinic Acid	-4.338 (0.410)	-3.874 (0.855)	0.3658	0.6672	1.12	Down	0.36579
Xanthine	2.330 (0.396)	2.291 (0.737)	0.9279	0.9396	1.02	Up	0.92789
Orotic acid	-2.172 (0.294)	-2.646 (0.531)	0.1687	0.4941	-1.22	Up	0.16869
Allantoin	5.523 (0.203)	5.723 (0.223)	0.2338	0.5845	-1.04	Down	0.23379
Aminoadipic acid	1.273 (0.359)	2.006 (0.292)	0.0193	0.119	-1.58	Down	0.01933
Inositol	2.753 (0.349)	3.452 (0.231)	0.0157	0.1048	-1.25	Down	0.01572
D-Glucuronic acid	1.398 (0.676)	1.345 (0.430)	0.8989	0.9288	1.04	Up	0.8989
Ribose-5-P	-0.150 (0.297)	1.001 (0.104)	0.0003	0.0204	6.67	Down	0.00033
gamma-Glutamylcysteine	-2.252 (0.894)	-1.827 (1.497)	0.6435	0.8067	1.23	Down	0.64351
Inosine	2.125 (0.281)	2.684 (0.417)	0.0677	0.285	-1.26	Down	0.06768
Guanosine	0.251 (0.185)	0.589 (0.332)	0.1252	0.4554	-2.35	Down	0.12524
cGMP	-8.788 (2.634)	-7.612 (3.182)	0.6857 (W)	0.8067	1.15	Down	0.68571
IMP	-3.060 (0.558)	-1.163 (1.334)	0.0394	0.1856	2.63	Down	0.03943
Glycocholic Acid	-3.311 (0.541)	-2.986 (0.744)	0.5059	0.7782	1.11	Down	0.50586
Taurochenodeoxycholic Acid	-1.740 (0.726)	-2.913 (1.692)	0.2497	0.6053	-1.67	Up	0.24968
Taurocholic Acid	-1.138 (1.389)	-2.475 (0.788)	0.1452	0.4795	-2.17	Up	0.1452
Acetylcarnitine	1.041 (0.395)	1.434 (0.826)	0.4242	0.717	-1.38	Down	0.42422
Propionylcarnitine	-2.335 (0.389)	-1.988 (0.598)	0.3672	0.6672	1.17	Down	0.36724
Isovalerylcarnitine	-2.574 (0.536)	-1.763 (0.916)	0.1776	0.4941	1.46	Down	0.17756
Hexanoylcarnitine	-7.344 (0.573)	-6.244 (0.732)	0.0559	0.2484	1.18	Down	0.05589
Octanoylcarnitine	-6.034 (0.517)	-5.238 (0.680)	0.1113	0.424	1.15	Down	0.11129
Decanoylcarnitine	-6.614 (0.781)	-5.706 (0.775)	0.1498	0.4795	1.16	Down	0.14983

## Sheet: 25
B1&B2 start_onlyDIet_univAnalReport
Univariate Analysis Result for each variable/metabolite
[NOTE]
p-value is calculated with t-test as a default.
p-value with (W) is calculated by the Wilcoxon Mann Whitney test
Name	Mean (SD) of KD	Mean (SD) of RMBD	p-value	q-value (FDR)	Fold Change	KD/RMBD	p.value.origin
Glycine	8.118 (0.426)	8.522 (0.636)	0.1213	0.8089	-1.05	Down	0.12134
Trimethylamine-N-Oxide	1.167 (0.895)	1.784 (1.415)	0.272	0.8398	-1.53	Down	0.27198
Alanine	8.314 (0.415)	8.332 (0.345)	0.9153	0.9843	-1	Down	0.91534
Glyceraldehyde	6.469 (0.443)	6.679 (0.315)	0.2321	0.8398	-1.03	Down	0.23213
GABA	-2.583 (0.929)	-2.677 (0.961)	0.8287	0.9843	-1.04	Up	0.82869
Dimethyl Glycine	2.143 (0.719)	2.533 (0.761)	0.2586	0.8398	-1.18	Down	0.25856
Aminoisobutyric acid	-1.943 (0.455)	-1.763 (0.301)	0.3015	0.8398	1.1	Down	0.30154
Choline	5.009 (0.441)	5.082 (0.418)	1.0000 (W)	1	-1.01	Down	1
Serine	6.934 (0.410)	7.272 (0.413)	0.0846	0.749	-1.05	Down	0.08465
Cytosine	-4.147 (1.116)	-4.088 (1.484)	0.9228	0.9843	1.01	Down	0.92281
Creatinine	6.975 (0.277)	7.063 (0.233)	0.4509	0.9463	-1.01	Down	0.45094
Proline	7.442 (0.486)	7.498 (0.722)	0.8820 (W)	0.9843	-1.01	Down	0.88198
Betaine	7.205 (0.264)	7.404 (0.185)	0.0627	0.749	-1.03	Down	0.06274
Valine	7.480 (0.607)	7.615 (0.330)	0.5349	0.9843	-1.02	Down	0.53486
Guanidinoacetic Acid	1.468 (0.603)	1.849 (0.519)	0.1463	0.8398	-1.26	Down	0.14631
Niacinamide B3	-0.777 (1.409)	-0.882 (0.847)	0.8388	0.9843	-1.14	Up	0.8388
Taurine	7.764 (0.425)	7.722 (0.438)	0.8327	0.9843	1.01	Up	0.83273
1-methylhistamine	-5.481 (0.480)	-5.058 (0.392)	0.0310 (W)	0.749	1.08	Down	0.03103
Isoleucine	6.267 (0.582)	6.193 (0.322)	0.7209	0.9843	1.01	Up	0.72092
Hydroxyproline	4.630 (2.112)	5.332 (1.150)	0.7103 (W)	0.9843	-1.15	Down	0.7103
Asparagine	6.164 (0.330)	6.306 (0.374)	0.3855	0.9346	-1.02	Down	0.38552
Ornithine	3.802 (0.515)	4.139 (0.696)	0.2437	0.8398	-1.09	Down	0.24374
Creatine	4.877 (1.126)	4.578 (0.909)	0.5194	0.9843	1.07	Up	0.51938
Aspartate	2.159 (0.283)	2.192 (0.389)	0.8372	0.9843	-1.02	Down	0.83723
Adenine	-5.532 (0.700)	-5.212 (1.068)	0.4514	0.9463	1.06	Down	0.45139
Homocysteine	-2.150 (0.940)	-2.416 (0.807)	0.5044	0.9843	-1.12	Up	0.5044
Lysine	7.515 (0.715)	7.637 (0.335)	0.8820 (W)	0.9843	-1.02	Down	0.88198
Glutamine	10.561 (0.432)	10.836 (0.695)	0.6556 (W)	0.9843	-1.03	Down	0.65563
Glutamic Acid	3.757 (0.274)	3.790 (0.356)	0.8239	0.9843	-1.01	Down	0.82386
Methionine	5.891 (0.237)	6.085 (0.252)	0.0969	0.749	-1.03	Down	0.09694
Histidine	6.224 (0.182)	6.421 (0.142)	0.0139	0.5548	-1.03	Down	0.01387
Normetanephrine	-7.425 (0.731)	-7.357 (0.375)	0.7923	0.9843	1.01	Down	0.7923
Phenylalanine	5.812 (0.307)	6.012 (0.211)	0.103	0.749	-1.03	Down	0.10299
Pyridoxine B6	-10.752 (6.655)	-11.827 (6.843)	0.8492 (W)	0.9843	-1.1	Up	0.84925
Arginine	7.229 (0.266)	7.551 (0.203)	0.0066	0.5256	-1.04	Down	0.00657
Citrulline	5.175 (0.499)	5.091 (0.444)	0.7664 (W)	0.9843	1.02	Up	0.76643
Hippuric acid	-7.403 (12.031)	-8.447 (12.491)	0.9408 (W)	0.9904	-1.14	Up	0.94084
Tyrosine	5.365 (0.205)	5.504 (0.232)	0.1775	0.8398	-1.03	Down	0.17749
4-Pyridoxic Acid	-9.185 (0.961)	-8.994 (1.483)	0.7432	0.9843	1.02	Down	0.74317
Kynurenic Acid	1.045 (1.097)	0.560 (1.654)	0.4613	0.9463	1.87	Up	0.46133
5-Hydroxyindole-3-acetic acid	-3.012 (0.491)	-3.113 (0.771)	0.7359	0.9843	-1.03	Up	0.73591
SDMA	0.081 (0.603)	0.590 (0.583)	0.0674 (W)	0.749	-7.28	Down	0.06744
ADMA	1.557 (0.521)	2.028 (0.589)	0.0381 (W)	0.749	-1.3	Down	0.03813
Tryptophan	5.189 (0.271)	5.145 (0.302)	0.7427	0.9843	1.01	Up	0.74272
Kynurenine	0.521 (0.308)	0.401 (0.331)	0.4189	0.9463	1.3	Up	0.41889
Pantothenic Acid	-2.075 (1.109)	-2.024 (1.097)	0.9199	0.9843	1.02	Down	0.9199
Cystathionine	0.625 (0.804)	0.702 (0.299)	0.7897	0.9843	-1.12	Down	0.78968
3-OH-DL-Kynurenine	-4.687 (0.762)	-4.571 (0.614)	0.7097	0.9843	1.03	Down	0.70967
Deoxycytidine	2.130 (0.582)	1.631 (0.931)	0.179	0.8398	1.31	Up	0.17898
Carnosine	3.629 (0.252)	3.502 (0.217)	0.239	0.8398	1.04	Up	0.23904
Adenosine	-3.983 (9.768)	-1.220 (2.751)	0.7103 (W)	0.9843	3.27	Down	0.7103
Xanthosine	-4.236 (2.669)	-3.589 (1.588)	1.0000 (W)	1	1.18	Down	1
Glutathione reduced	-2.588 (0.315)	-2.498 (0.435)	0.6102	0.9843	1.04	Down	0.61018
cAMP	-7.373 (1.372)	-7.000 (0.705)	0.442	0.9463	1.05	Down	0.44202
Folic Acid	-5.703 (0.644)	-5.788 (0.833)	0.8820 (W)	0.9843	-1.02	Up	0.88198
Uracil	0.066 (0.581)	0.221 (0.659)	0.6027 (W)	0.9843	-3.33	Down	0.60268
Succinate	3.506 (0.465)	3.677 (0.311)	0.3378	0.8718	-1.05	Down	0.33783
Homoserine	-0.567 (0.235)	-0.458 (0.449)	0.2014 (W)	0.8398	1.24	Down	0.20137
Threonine	7.764 (0.489)	8.151 (0.319)	0.0472	0.749	-1.05	Down	0.04725
Nicotinic Acid	-4.751 (1.476)	-4.835 (1.633)	0.9064	0.9843	-1.02	Up	0.90638
Xanthine	3.496 (0.763)	3.026 (1.366)	0.3704	0.9261	1.16	Up	0.37043
Orotic acid	-2.086 (0.526)	-2.078 (0.632)	0.977	1	1	Down	0.977
Allantoin	6.232 (0.277)	6.361 (0.237)	0.2769	0.8398	-1.02	Down	0.27694
Aminoadipic acid	1.305 (0.921)	1.592 (0.714)	0.4415	0.9463	-1.22	Down	0.4415
Inositol	3.437 (0.344)	3.542 (0.444)	0.5678	0.9843	-1.03	Down	0.5678
D-Glucuronic acid	0.744 (0.837)	1.153 (0.537)	0.2016	0.8398	-1.55	Down	0.20164
Ribose 5-P	0.179 (0.833)	0.178 (0.567)	0.9978	1	1	Up	0.99783
gamma-Glutamylcysteine	-1.450 (0.991)	-0.917 (0.871)	0.7103 (W)	0.9843	1.58	Down	0.7103
Inosine	2.332 (0.579)	2.598 (0.402)	0.2419	0.8398	-1.11	Down	0.24186
Guanosine	0.332 (0.733)	0.487 (0.464)	0.5701	0.9843	-1.47	Down	0.57013
IMP	-2.653 (1.541)	-3.281 (1.833)	0.8238 (W)	0.9843	-1.24	Up	0.82376
Glycocholic Acid	-3.648 (1.027)	-4.171 (1.235)	0.3236	0.863	-1.14	Up	0.32362
Taurochenodeoxycholic Acid	-1.429 (1.223)	-4.400 (7.092)	0.0804 (W)	0.749	-3.08	Up	0.0804
Taurocholic Acid	-1.261 (0.649)	-1.838 (1.020)	0.1597	0.8398	-1.46	Up	0.15966
Acetylcarnitine	2.214 (0.552)	1.942 (0.588)	0.3044	0.8398	1.14	Up	0.30442
Propionylcarnitine	-1.734 (0.743)	-2.217 (0.983)	0.2408	0.8398	-1.28	Up	0.24078
Isovalerylcarnitine	-3.190 (0.509)	-5.368 (6.709)	0.2947 (W)	0.8398	-1.68	Up	0.29472
Hexanoylcarnitine	-6.274 (0.960)	-6.356 (0.944)	0.8515	0.9843	-1.01	Up	0.85149
Octanoylcarnitine	-5.427 (0.884)	-5.566 (0.826)	0.7205	0.9843	-1.03	Up	0.72048
Decanoylcarnitine	-5.612 (0.885)	-5.735 (0.809)	0.7103 (W)	0.9843	-1.02	Up	0.7103

## Sheet: 26
B2 End_Only diet_univAnalReport
Univariate Analysis Result for each variable/metabolite
[NOTE]
p-value is calculated with t-test as a default.
p-value with (W) is calculated by the Wilcoxon Mann Whitney test
Name	Mean (SD) of KD	Mean (SD) of RMBD	p-value	q-value (FDR)	Fold Change	KD/RMBD	p.value.origin
Glycine	8.726 (0.428)	8.063 (0.587)	0.0582	0.3522	1.08	Up	0.05816
Trimethylamine-N-Oxide	0.292 (0.756)	1.192 (1.104)	0.1490 (W)	0.5476	-4.08	Down	0.14899
Alanine	8.595 (0.369)	8.229 (0.532)	0.2154	0.562	1.04	Up	0.21545
Glyceraldehyde	6.758 (0.173)	6.402 (0.474)	0.0732 (W)	0.3522	1.06	Up	0.07323
GABA	-2.377 (0.845)	-3.286 (0.698)	0.0685	0.3522	-1.38	Up	0.06853
Dimethylglycine	2.299 (0.799)	1.549 (0.792)	0.1381	0.5363	1.48	Up	0.13807
2-Aminoisobutyric acid	-1.888 (0.280)	-2.247 (0.588)	0.2393	0.562	-1.19	Up	0.23926
Choline	6.058 (0.457)	5.668 (1.206)	0.511	0.7877	1.07	Up	0.51101
Serine	7.192 (0.577)	7.401 (0.474)	0.5074	0.7877	-1.03	Down	0.50735
Cytosine	-4.622 (0.940)	-6.158 (0.688)	0.0082	0.1269	-1.33	Up	0.00819
Creatinine	7.020 (0.259)	7.184 (0.265)	0.3111	0.6546	-1.02	Down	0.31112
Proline	8.115 (0.467)	7.159 (0.555)	0.0107	0.1269	1.13	Up	0.0107
Betaine	6.641 (0.191)	6.821 (0.615)	0.489	0.7877	-1.03	Down	0.48901
Valine	7.928 (0.672)	7.883 (0.437)	0.8884	0.9446	1.01	Up	0.88844
Guanidinoacetic Acid	1.503 (0.794)	0.956 (0.750)	0.2511	0.5636	1.57	Up	0.25111
Niacinamide	-0.858 (0.581)	-1.122 (0.536)	0.4356	0.7332	-1.31	Up	0.43558
Taurine	8.321 (0.358)	7.904 (0.690)	0.2476	0.5636	1.05	Up	0.24764
1-methylhistamine	-5.907 (0.342)	-5.805 (0.445)	0.6752	0.8786	1.02	Down	0.67516
Isoleucine	6.207 (0.441)	6.330 (0.397)	0.6257	0.8491	-1.02	Down	0.62569
Hydroxyproline	5.351 (1.343)	4.955 (0.976)	0.5652	0.8241	1.08	Up	0.56523
Asparagine	6.197 (0.408)	5.661 (0.696)	0.1568	0.5476	1.09	Up	0.15681
Ornithine	4.096 (0.197)	3.685 (0.531)	0.1335	0.5363	1.11	Up	0.13346
Leucine	7.777 (0.444)	7.740 (0.383)	0.8802	0.9446	1	Up	0.88017
Creatine	4.312 (0.683)	4.966 (1.005)	0.2382	0.562	-1.15	Down	0.23815
Aspartate	2.587 (0.303)	2.573 (0.559)	0.9612	0.9744	1.01	Up	0.96125
3-Hydroxyanthranilic acid	-1.398 (1.471)	-2.351 (2.183)	0.6389 (W)	0.8491	-1.68	Up	0.63889
Adenine	-5.368 (0.447)	-6.085 (1.175)	0.2282	0.562	-1.13	Up	0.22817
Homocysteine	-1.401 (1.699)	-2.624 (0.585)	0.1869	0.5554	-1.87	Up	0.18694
Hypoxanthine	6.688 (0.382)	7.136 (0.922)	0.0732 (W)	0.3522	-1.07	Down	0.07323
Phosphoethanolamine	6.436 (0.511)	6.006 (0.478)	0.1658	0.5476	1.07	Up	0.16581
Lysine	7.453 (0.684)	7.754 (0.538)	0.4114	0.7165	-1.04	Down	0.41135
Glutamine	10.928 (0.190)	10.862 (0.247)	0.6297	0.8491	1.01	Up	0.62968
Glutamic Acid	4.143 (0.314)	4.039 (1.045)	0.812	0.932	1.03	Up	0.81201
Methionine	6.585 (0.362)	5.552 (0.398)	0.001	0.0337	1.19	Up	0.001
Histidine	6.381 (0.155)	6.222 (0.302)	0.6389 (W)	0.8491	1.03	Up	0.63889
Carnitine	4.782 (0.503)	5.118 (0.274)	0.164	0.5476	-1.07	Down	0.16396
Normetanephrine	-7.126 (0.468)	-7.807 (1.000)	0.1905	0.5554	-1.1	Up	0.19046
Phenylalanine	6.090 (0.149)	5.841 (0.358)	0.0480 (W)	0.3231	1.04	Up	0.04798
Pyridoxine	-12.220 (0.708)	-11.970 (0.611)	0.5271	0.7877	1.02	Down	0.52707
Arginine	7.424 (0.209)	7.289 (0.418)	0.5251	0.7877	1.02	Up	0.5251
Citrulline	5.466 (0.113)	4.486 (0.725)	0.0113	0.1269	1.22	Up	0.01131
Cotinine	-5.376 (0.617)	-5.402 (0.480)	0.9355	0.9744	-1	Up	0.93546
Hippuric acid	-5.245 (0.964)	-4.924 (0.986)	0.5875	0.8241	1.07	Down	0.58746
Tyrosine	5.406 (0.273)	5.089 (0.261)	0.0687	0.3522	1.06	Up	0.06866
4-Pyridoxic Acid	-8.840 (0.467)	-11.466 (1.014)	0.0003	0.0167	-1.3	Up	0.00033
Kynurenic Acid	2.091 (1.116)	0.739 (1.953)	0.1966	0.5554	2.83	Up	0.19659
5-Hydroxyindole-3-acetic acid	-2.432 (0.847)	-2.454 (1.308)	0.9744	0.9744	-1.01	Up	0.97438
SDMA	0.218 (0.511)	0.356 (0.337)	0.5823	0.8241	-1.63	Down	0.58229
ADMA	1.756 (0.786)	1.636 (0.478)	0.7478	0.921	1.07	Up	0.74777
Tryptophan	5.470 (0.309)	4.940 (0.304)	0.0143	0.1447	1.11	Up	0.01433
Kynurenine	0.885 (0.426)	0.070 (0.428)	0.0086	0.1269	12.71	Up	0.00855
Pantothenic Acid	-2.541 (0.582)	-2.642 (0.685)	0.7946	0.9225	-1.04	Up	0.79462
L-5-Hydroxytryptophan	-7.088 (0.512)	-6.856 (0.793)	0.5815	0.8241	1.03	Down	0.58149
Cystathionine	2.977 (1.915)	0.212 (0.374)	0.0309	0.2604	14.04	Up	0.03094
Hydroxykynurenine	-4.604 (0.554)	-5.008 (0.616)	0.2703	0.5807	-1.09	Up	0.27025
Deoxycytidine	1.847 (0.560)	1.767 (0.791)	0.85	0.9446	1.05	Up	0.85003
Cytidine	-3.405 (0.439)	-2.711 (0.334)	0.0108	0.1269	1.26	Down	0.01081
Carnosine	2.743 (0.398)	2.691 (0.280)	0.7919	0.9225	1.02	Up	0.79194
Neopterin	-9.552 (2.116)	-10.388 (0.930)	0.3699	0.6814	-1.09	Up	0.36985
Adenosine	-4.651 (2.065)	-4.198 (3.316)	0.7937	0.9225	1.11	Down	0.7937
Xanthosine	-3.839 (0.739)	-3.925 (1.057)	0.8798	0.9446	-1.02	Up	0.8798
Glutathione reduced	-3.781 (0.752)	-4.545 (1.314)	0.4318 (W)	0.7332	-1.2	Up	0.43182
cAMP	-12.090 (2.388)	-10.509 (2.532)	0.3434 (W)	0.6814	1.15	Down	0.34343
AMP	-3.252 (1.172)	-2.272 (2.098)	0.3711	0.6814	1.43	Down	0.37107
Folic Acid	-8.157 (0.765)	-7.817 (0.272)	0.3866	0.6972	1.04	Down	0.38657
NAD	-8.256 (1.314)	-9.161 (0.969)	0.198	0.5554	-1.11	Up	0.19796
Acetoacetic acid	1.543 (0.793)	2.142 (0.624)	0.5303 (W)	0.7877	-1.39	Down	0.5303
Uracil	1.303 (0.253)	0.564 (1.909)	0.349	0.6814	2.31	Up	0.34898
Succinate	3.776 (0.184)	3.308 (0.407)	0.0386	0.2891	1.14	Up	0.03858
Homoserine	-0.517 (0.237)	-0.821 (0.267)	0.0699	0.3522	-1.59	Up	0.06988
Threonine	7.941 (0.693)	7.943 (0.529)	0.8763 (W)	0.9446	-1	Down	0.87626
Nicotinic Acid	-6.547 (2.256)	-5.067 (1.575)	0.2079	0.562	1.29	Down	0.20786
Xanthine	4.868 (0.745)	3.686 (2.278)	0.2375	0.562	1.32	Up	0.23754
Orotic acid	-2.281 (1.006)	-2.498 (0.817)	0.6872	0.8786	-1.1	Up	0.68721
Allantoin	6.389 (0.448)	6.469 (0.524)	0.7874	0.9225	-1.01	Down	0.78743
Aminodipic Acid	1.468 (0.786)	1.757 (0.581)	0.4788	0.7877	-1.2	Down	0.47881
Homogentisic acid	-4.445 (0.743)	-5.185 (1.803)	0.4114	0.7165	-1.17	Up	0.41145
Inositol	3.786 (0.267)	3.796 (0.493)	0.9689	0.9744	-1	Down	0.96893
Sorbitol	0.322 (0.363)	-0.213 (0.846)	0.2176	0.562	0.66	Up	0.21762
D-Glucuronic acid	0.565 (1.067)	-0.009 (0.964)	0.3529	0.6814	0.02	Up	0.35288
2-deoxyuridine	-3.183 (0.660)	-3.119 (0.726)	0.8781	0.9446	1.02	Down	0.87811
Ribose-5-P	-0.411 (1.290)	-0.161 (1.413)	0.7606	0.9225	2.56	Down	0.76059
gamma-Glutamylcysteine	-5.278 (2.167)	-5.353 (1.119)	0.939	0.9744	-1.01	Up	0.93899
Inosine	2.467 (0.990)	1.318 (1.210)	0.1123	0.4727	1.87	Up	0.11233
Guanosine	-0.142 (2.050)	-1.907 (3.132)	0.2677 (W)	0.5807	-13.47	Up	0.26768
Sucrose	-6.519 (0.471)	-6.088 (0.927)	0.3663	0.6814	1.07	Down	0.36626
cGMP	-10.761 (2.569)	-9.825 (1.215)	0.8763 (W)	0.9446	1.1	Down	0.87626
IMP	-7.486 (2.210)	-5.367 (2.842)	0.1954	0.5554	1.39	Down	0.19536
Chenodeoxycholic Acid	3.657 (0.924)	3.639 (0.511)	0.9667	0.9744	1	Up	0.96667
Cholic Acid	-5.179 (1.631)	-6.908 (2.193)	0.1681	0.5476	-1.33	Up	0.16809
Glycocholic Acid	-3.599 (1.051)	-4.131 (1.515)	0.5152	0.7877	-1.15	Up	0.51523
Taurochenodeoxycholic Acid	-0.320 (0.534)	-3.603 (1.105)	0.0001	0.0121	-11.25	Up	0.00012
Taurocholic Acid	-0.870 (0.234)	-1.500 (0.774)	0.0799	0.3621	-1.72	Up	0.07991
UDP-Glucose	-4.218 (1.222)	-3.986 (0.705)	0.6833	0.8786	1.06	Down	0.68327
Acetylcarnitine	1.834 (0.629)	2.486 (0.328)	0.0401	0.2891	-1.36	Down	0.04008
Propionylcarnitine	-1.454 (0.778)	-1.688 (1.162)	0.7061	0.8914	-1.16	Up	0.70606
Isobutyrylcarnitine	-10.042 (0.729)	-9.860 (1.044)	0.7466	0.921	1.02	Down	0.74656
Isovalerylcarnitine	-6.809 (1.561)	-6.035 (1.086)	0.332	0.6814	1.13	Down	0.33202
Hexanoylcarnitine	-6.918 (0.480)	-5.800 (0.849)	0.0248	0.2278	1.19	Down	0.02481
Octanoylcarnitine	-6.123 (0.283)	-5.370 (0.828)	0.0824	0.3621	1.14	Down	0.08245
Decanoylcarnitine	-6.360 (0.200)	-5.304 (0.677)	0.0054	0.1269	1.2	Down	0.00536

## Sheet: 27
B1&B2 start_Onlyhealthstatus_univAnalReport
Univariate Analysis Result for each variable/metabolite
[NOTE]
p-value is calculated with t-test as a default.
p-value with (W) is calculated by the Wilcoxon Mann Whitney test
Name	Mean (SD) of CAD	Mean (SD) of H	p-value	q-value (FDR)	Fold Change	CAD/H	p.value.origin
Glycine	8.304 (0.386)	8.425 (0.928)	0.7679	0.9943	-1.01	Down	0.76793
Trimethylamine-N-Oxide	1.374 (1.358)	1.817 (0.838)	0.4721	0.9943	-1.32	Down	0.47215
Alanine	8.290 (0.354)	8.403 (0.419)	0.5425	0.9943	-1.01	Down	0.54253
Glyceraldehyde	6.579 (0.401)	6.597 (0.371)	0.927	0.9943	-1	Down	0.92698
GABA	-2.717 (0.966)	-2.443 (0.863)	0.557	0.9943	1.11	Down	0.55697
Dimethyl Glycine	2.359 (0.571)	2.355 (1.134)	0.9943	0.9943	1	Up	0.99433
Aminoisobutyric acid	-1.838 (0.323)	-1.856 (0.523)	0.927	0.9943	-1.01	Up	0.92704
Choline	5.022 (0.249)	5.112 (0.706)	0.7732	0.9943	-1.02	Down	0.77322
Serine	7.108 (0.370)	7.147 (0.605)	0.8618	0.9943	-1.01	Down	0.86176
Cytosine	-4.122 (1.444)	-4.096 (0.990)	0.9691	0.9943	1.01	Down	0.96907
Creatinine	6.944 (0.229)	7.210 (0.206)	0.025	0.9943	-1.04	Down	0.02501
Proline	7.446 (0.404)	7.535 (0.996)	0.7791 (W)	0.9943	-1.01	Down	0.77905
Betaine	7.321 (0.282)	7.299 (0.108)	0.8041	0.9943	1	Up	0.80413
Valine	7.520 (0.408)	7.634 (0.618)	0.6303	0.9943	-1.02	Down	0.63029
Guanidinoacetic Acid	1.643 (0.585)	1.760 (0.601)	0.6886	0.9943	-1.07	Down	0.68857
Niacinamide B3	-0.878 (1.068)	-0.734 (1.278)	0.6015 (W)	0.9943	1.2	Down	0.60155
Taurine	7.706 (0.372)	7.823 (0.551)	0.5819	0.9943	-1.02	Down	0.58186
1-methylhistamine	-5.163 (0.519)	-5.446 (0.295)	0.2309	0.9943	-1.05	Up	0.2309
Isoleucine	6.207 (0.459)	6.270 (0.450)	0.7813	0.9943	-1.01	Down	0.78135
Hydroxyproline	4.963 (1.735)	5.140 (1.553)	0.3119 (W)	0.9943	-1.04	Down	0.31187
Asparagine	6.247 (0.364)	6.231 (0.359)	0.9282	0.9943	1	Up	0.92821
Ornithine	3.918 (0.560)	4.151 (0.803)	0.8411 (W)	0.9943	-1.06	Down	0.84112
Creatine	4.691 (1.068)	4.764 (0.894)	0.8857	0.9943	-1.02	Down	0.88572
Aspartate	2.132 (0.288)	2.284 (0.444)	0.3684	0.9943	-1.07	Down	0.36843
CADenine	-5.350 (0.949)	-5.369 (0.910)	0.9681	0.9943	-1	Up	0.96811
Homocysteine	-2.291 (1.014)	-2.307 (0.339)	0.957	0.9943	-1.01	Up	0.95704
Lysine	7.548 (0.519)	7.661 (0.587)	0.7791 (W)	0.9943	-1.01	Down	0.77905
Glutamine	10.728 (0.618)	10.676 (0.586)	0.7181 (W)	0.9943	1	Up	0.71806
Glutamic Acid	3.761 (0.303)	3.809 (0.366)	0.7602	0.9943	-1.01	Down	0.76018
Methionine	6.032 (0.243)	5.917 (0.297)	0.3742	0.9943	1.02	Up	0.37423
Histidine	6.360 (0.163)	6.266 (0.235)	0.3138	0.9943	1.01	Up	0.31384
Normetanephrine	-7.392 (0.618)	-7.378 (0.386)	0.9595	0.9943	1	Down	0.95951
Phenylalanine	5.915 (0.269)	5.938 (0.301)	0.8654	0.9943	-1	Down	0.86543
Pyridoxine B6	-12.744 (7.528)	-8.075 (0.055)	0.7727 (W)	0.9943	1.58	Down	0.77266
Arginine	7.389 (0.293)	7.446 (0.269)	0.6883	0.9943	-1.01	Down	0.68832
Citrulline	5.099 (0.451)	5.198 (0.512)	0.6729	0.9943	-1.02	Down	0.67289
Hippuric acid	-10.777 (13.467)	-1.443 (0.103)	0.0408 (W)	0.9943	7.47	Down	0.04076
Tyrosine	5.485 (0.221)	5.340 (0.221)	0.1952	0.9943	1.03	Up	0.19516
4-Pyridoxic Acid	-9.219 (1.428)	-8.753 (0.651)	0.4588	0.9943	1.05	Down	0.45876
Kynurenic Acid	0.774 (1.396)	0.790 (1.600)	0.9822	0.9943	-1.02	Down	0.98218
5-Hydroxyindole-3-acetic acid	-3.037 (0.628)	-3.138 (0.742)	0.7588	0.9943	-1.03	Up	0.75879
SDMA	0.266 (0.547)	0.582 (0.810)	0.3184	0.9943	-2.19	Down	0.31843
CADMA	1.827 (0.381)	1.790 (0.985)	0.9313	0.9943	1.02	Up	0.93128
Tryptophan	5.209 (0.312)	5.062 (0.174)	0.2982	0.9943	1.03	Up	0.2982
Kynurenine	0.520 (0.284)	0.303 (0.368)	0.1675	0.9943	1.72	Up	0.16755
Pantothenic Acid	-1.919 (1.091)	-2.345 (1.066)	0.4309	0.9943	-1.22	Up	0.43093
Cystathionine	0.701 (0.637)	0.589 (0.389)	0.697	0.9943	1.19	Up	0.69699
3-OH-DL-Kynurenine	-4.551 (0.738)	-4.792 (0.480)	0.4745	0.9943	-1.05	Up	0.47455
Deoxycytidine	1.793 (0.903)	2.002 (0.602)	0.6129	0.9943	-1.12	Down	0.61286
Carnosine	3.617 (0.226)	3.424 (0.219)	0.0943	0.9943	1.06	Up	0.09435
CADenosine	-2.978 (8.122)	-1.264 (1.169)	0.6590 (W)	0.9943	2.36	Down	0.65898
Xanthosine	-3.882 (2.537)	-3.876 (0.342)	0.1297 (W)	0.9943	1	Down	0.12967
Glutathione reduced	-2.479 (0.406)	-2.677 (0.288)	0.2942	0.9943	-1.08	Up	0.29418
cAMP	-7.177 (1.207)	-7.148 (0.596)	0.9565	0.9943	1	Down	0.9565
Folic Acid	-5.733 (0.844)	-5.789 (0.454)	0.3970 (W)	0.9943	-1.01	Up	0.39701
Uracil	0.093 (0.714)	0.289 (0.275)	0.3861	0.9943	-3.12	Down	0.38606
Succinate	3.595 (0.398)	3.613 (0.397)	0.9239	0.9943	-1.01	Down	0.92391
Homoserine	-0.535 (0.374)	-0.442 (0.362)	0.8411 (W)	0.9943	1.21	Down	0.84112
Threonine	7.937 (0.434)	8.070 (0.481)	0.5507	0.9943	-1.02	Down	0.55065
Nicotinic Acid	-4.524 (1.512)	-5.436 (1.475)	0.2292	0.9943	-1.2	Up	0.22917
Xanthine	3.132 (1.191)	3.484 (1.043)	0.6590 (W)	0.9943	-1.11	Down	0.65898
Orotic acid	-1.958 (0.506)	-2.369 (0.660)	0.0913 (W)	0.9943	-1.21	Up	0.09133
Allantoin	6.304 (0.239)	6.302 (0.320)	0.987	0.9943	1	Up	0.98696
AminoCADipic acid	1.405 (0.799)	1.599 (0.874)	0.6342	0.9943	-1.14	Down	0.63421
Inositol	3.525 (0.361)	3.424 (0.497)	0.6151	0.9943	1.03	Up	0.61507
D-Glucuronic acid	0.955 (0.710)	1.003 (0.741)	0.8932	0.9943	-1.05	Down	0.89321
Ribose 5-P	0.126 (0.545)	0.300 (0.977)	0.6123	0.9943	-2.38	Down	0.61235
gamma-Glutamylcysteine	-1.269 (1.110)	-0.894 (0.210)	0.2431	0.9943	1.42	Down	0.24313
Inosine	2.447 (0.561)	2.552 (0.322)	0.6772	0.9943	-1.04	Down	0.67724
Guanosine	0.316 (0.634)	0.653 (0.418)	0.2503	0.9943	-2.07	Down	0.25026
IMP	-2.997 (1.836)	-3.002 (1.465)	0.7791 (W)	0.9943	-1	Up	0.77905
Glycocholic Acid	-3.965 (1.180)	-3.867 (1.173)	0.8411 (W)	0.9943	1.03	Down	0.84112
Taurochenodeoxycholic Acid	-3.645 (6.426)	-1.703 (1.099)	0.5466 (W)	0.9943	2.14	Down	0.54665
Taurocholic Acid	-1.660 (0.965)	-1.388 (0.775)	0.5499	0.9943	1.2	Down	0.54986
Acetylcarnitine	1.977 (0.577)	2.267 (0.563)	0.3128	0.9943	-1.15	Down	0.31282
Propionylcarnitine	-2.072 (0.899)	-1.830 (0.946)	0.593	0.9943	1.13	Down	0.59304
Isovalerylcarnitine	-4.780 (6.001)	-3.475 (0.266)	0.3970 (W)	0.9943	1.38	Down	0.39701
Hexanoylcarnitine	-6.453 (0.993)	-6.007 (0.731)	0.6590 (W)	0.9943	1.07	Down	0.65898
Octanoylcarnitine	-5.630 (0.903)	-5.208 (0.604)	0.3111	0.9943	1.08	Down	0.31114
Decanoylcarnitine	-5.821 (0.909)	-5.351 (0.494)	0.2526	0.9943	1.09	Down	0.25255

## Sheet: 28
B1&B2_End_Serum_with cadesi score, weight, age_all dogs_univAnalReport
Univariate Analysis Result for each variable/metabolite
[NOTE]
p-value is calculated with t-test as a default.
p-value with (W) is calculated by the Wilcoxon Mann Whitney test
Name	Mean (SD) of Dry	Mean (SD) of Raw	p-value	q-value (FDR)	Fold Change	Dry/Raw	p.value.origin
Glycine	8.629 (0.299)	8.049 (0.407)	0.0023	0.0187	1.07	Up	0.00228
Trimethylamine-N-Oxide	-3.100 (11.157)	1.534 (0.830)	0.0074 (W)	0.0436	0.49	Down	0.00744
Alanine	8.344 (0.366)	8.186 (0.388)	0.3641	0.5696	1.02	Up	0.36409
Glyceraldehyde	6.747 (0.276)	6.535 (0.359)	0.0804 (W)	0.2442	1.03	Up	0.0804
GABA	-2.578 (0.741)	-3.073 (0.643)	0.1267	0.3148	-1.19	Up	0.12668
Dimethylglycine	2.369 (0.511)	1.606 (0.575)	0.0062	0.0389	1.48	Up	0.00616
2-Aminoisobutyric acid	-1.810 (0.218)	-2.219 (0.419)	0.0165	0.0798	-1.23	Up	0.01654
Choline	5.561 (0.373)	5.191 (1.210)	0.3558	0.5696	1.07	Up	0.3558
Serine	7.105 (0.468)	7.269 (0.355)	0.3841	0.5726	-1.02	Down	0.38408
Cytosine	-4.146 (0.790)	-5.964 (0.930)	0.0002	0.0027	-1.44	Up	0.0002
Creatinine	6.842 (0.225)	7.050 (0.200)	0.0414	0.1512	-1.03	Down	0.04139
Proline	7.965 (0.406)	7.099 (0.403)	0.0002	0.0027	1.12	Up	0.00016
Betaine	6.766 (0.327)	7.228 (0.463)	0.0200 (W)	0.0894	-1.07	Down	0.02004
Valine	7.732 (0.534)	7.717 (0.338)	0.9389	0.9979	1	Up	0.9389
Guanidinoacetic Acid	1.534 (0.630)	1.533 (0.528)	0.9979	0.9979	1	Up	0.99792
Niacinamide	-1.159 (0.529)	-1.258 (0.435)	0.6534	0.768	-1.08	Up	0.65337
Taurine	8.034 (0.291)	7.818 (0.531)	0.3702 (W)	0.5696	1.03	Up	0.37022
1-methylhistamine	-5.760 (0.461)	-5.524 (0.380)	0.2253	0.4311	1.04	Down	0.22534
Isoleucine	6.293 (0.409)	6.289 (0.335)	0.98	0.9979	1	Up	0.98005
Hydroxyproline	5.162 (1.062)	4.893 (0.731)	0.5111	0.6759	1.06	Up	0.51108
Asparagine	6.518 (0.270)	6.163 (0.420)	0.0424	0.1512	1.06	Up	0.04242
Ornithine	4.090 (0.284)	3.823 (0.387)	0.102	0.2787	1.07	Up	0.10197
Creatine	4.155 (0.616)	5.176 (0.753)	0.0043	0.0308	-1.25	Down	0.0043
Aspartate	2.510 (0.239)	2.324 (0.440)	0.2732	0.4766	1.08	Up	0.2732
Adenine	-5.548 (0.708)	-6.157 (0.999)	0.1421	0.3427	-1.11	Up	0.14211
Homocysteine	-0.652 (1.742)	-1.824 (0.946)	0.1754 (W)	0.3785	-2.8	Up	0.17541
Lysine	7.323 (0.641)	7.767 (0.443)	0.0838	0.2455	-1.06	Down	0.08384
Glutamine	10.510 (0.219)	10.512 (0.208)	0.9847	0.9979	-1	Down	0.98474
Glutamic Acid	4.160 (0.270)	4.050 (0.720)	0.6494	0.768	1.03	Up	0.64937
Methionine	6.686 (0.294)	5.697 (0.305)	< 0.0001	0	1.17	Up	0
Histidine	6.516 (0.190)	6.358 (0.206)	0.0947	0.2677	1.02	Up	0.09467
Normetanephrine	-7.319 (0.419)	-7.606 (0.774)	0.3322	0.5674	-1.04	Up	0.33215
Phenylalanine	6.053 (0.205)	5.859 (0.272)	0.1119 (W)	0.2868	1.03	Up	0.11194
Arginine	7.349 (0.266)	7.351 (0.297)	0.9881	0.9979	-1	Down	0.98814
Citrulline	5.659 (0.204)	4.654 (0.507)	< 0.0001	0.0011	1.22	Up	4e-05
Hippuric acid	-4.958 (1.144)	-4.629 (0.782)	0.4559	0.6233	1.07	Down	0.45591
Tyrosine	5.497 (0.307)	5.383 (0.252)	0.3751	0.5696	1.02	Up	0.37507
4-Pyridoxic Acid	-8.830 (0.460)	-11.025 (0.804)	< 0.0001	0	-1.25	Up	0
Kynurenic Acid	1.667 (0.975)	-1.803 (8.650)	0.1519 (W)	0.3515	1.08	Up	0.15194
5-Hydroxyindole-3-acetic acid	-2.723 (0.863)	-2.871 (1.135)	0.7506	0.8669	-1.05	Up	0.75057
SDMA	0.142 (0.403)	0.295 (0.244)	0.2014 (W)	0.4211	-2.07	Down	0.20137
ADMA	1.559 (0.638)	1.568 (0.390)	0.9716	0.9979	-1.01	Down	0.97164
Tryptophan	5.359 (0.361)	5.025 (0.284)	0.0323	0.1262	1.07	Up	0.03231
Kynurenine	0.849 (0.513)	0.242 (0.319)	0.0045	0.0308	3.51	Up	0.00451
Pantothenic Acid	-2.400 (0.493)	-2.576 (0.535)	0.4571	0.6233	-1.07	Up	0.45707
Cystathionine	3.154 (1.292)	0.152 (1.004)	0.0002 (W)	0.0027	20.78	Up	0.00023
3-OH-DL-Kynurenine	-4.502 (0.606)	-4.772 (0.663)	0.3604	0.5696	-1.06	Up	0.36041
Deoxycytidine	2.065 (0.475)	2.219 (0.648)	0.5599	0.7063	-1.07	Down	0.55985
Carnosine	3.571 (0.245)	3.568 (0.218)	0.9771	0.9979	1	Up	0.9771
Adenosine	-8.988 (11.316)	-4.885 (7.708)	0.3702 (W)	0.5696	1.84	Down	0.37022
Xanthosine	-3.641 (0.532)	-3.570 (0.894)	0.8364	0.9395	1.02	Down	0.83641
Glutathione	-2.420 (0.455)	-2.672 (0.399)	0.2054	0.4211	-1.1	Up	0.20542
Folic Acid	-6.288 (0.592)	-6.285 (0.707)	0.5516 (W)	0.7063	1	Down	0.55163
Uracil	0.895 (0.281)	0.179 (1.995)	0.2657	0.4736	5	Up	0.26568
Succinate	3.630 (0.445)	3.520 (0.373)	0.2610 (W)	0.4736	1.03	Up	0.26098
Homoserine	-0.334 (0.161)	-0.497 (0.250)	0.1099	0.2868	-1.49	Up	0.10988
Threonine	7.902 (0.464)	8.015 (0.377)	0.5551	0.7063	-1.01	Down	0.55507
Nicotinic Acid	-5.110 (0.938)	-4.501 (1.323)	0.2611	0.4736	1.14	Down	0.26112
Xanthine	4.298 (0.627)	-2.147 (14.393)	0.6556 (W)	0.768	0.5	Up	0.65563
Orotic acid	-2.174 (0.672)	-2.568 (0.722)	0.2261	0.4311	-1.18	Up	0.22608
Allantoin	6.116 (0.344)	6.254 (0.420)	0.4373	0.6233	-1.02	Down	0.43727
Aminoadipic acid	1.365 (0.589)	1.874 (0.478)	0.047	0.1606	-1.37	Down	0.047
Inositol	3.431 (0.329)	3.682 (0.421)	0.0562 (W)	0.1772	-1.07	Down	0.05619
D-Glucuronic acid	0.957 (0.769)	0.695 (0.610)	0.4061	0.5946	1.38	Up	0.40609
Ribose-5-P	-0.399 (0.897)	0.461 (0.943)	0.0526	0.1727	1.15	Down	0.05264
gamma-Glutamylcysteine	-3.197 (1.151)	-3.145 (1.625)	0.8238 (W)	0.9382	1.02	Down	0.82376
Inosine	2.229 (0.728)	2.031 (0.867)	0.5923	0.7257	1.1	Up	0.59225
Guanosine	0.118 (0.851)	-0.123 (1.082)	0.593	0.7257	1.04	Up	0.59297
cGMP	-13.047 (8.715)	-10.262 (7.158)	0.4561 (W)	0.6233	1.27	Down	0.4561
IMP	-6.609 (7.565)	-2.445 (1.389)	0.0097 (W)	0.053	2.7	Down	0.00969
Glycocholic Acid	-3.547 (0.899)	-3.535 (1.132)	0.9811	0.9979	1	Down	0.98112
Taurochenodeoxycholic Acid	-0.898 (0.762)	-3.255 (1.357)	0.0002	0.0027	-3.62	Up	0.00021
Taurocholic Acid	-0.940 (0.717)	-1.756 (0.795)	0.0283	0.1159	-1.87	Up	0.02828
Acetylcarnitine	1.619 (0.520)	2.170 (0.452)	0.0207	0.0894	-1.34	Down	0.02071
Propionylcarnitine	-1.746 (0.612)	-1.728 (0.966)	0.9614	0.9979	1.01	Down	0.96145
Isovalerylcarnitine	-3.630 (0.615)	-3.125 (0.855)	0.1551	0.3515	1.16	Down	0.15511
Hexanoylcarnitine	-7.033 (0.484)	-5.937 (0.760)	0.0015	0.0154	1.18	Down	0.0015
Octanoylcarnitine	-6.080 (0.410)	-5.312 (0.713)	0.0104	0.0535	1.14	Down	0.01043
Decanoylcarnitine	-6.414 (0.485)	-5.443 (0.661)	0.0018	0.0162	1.18	Down	0.00178
CADESI change	16.889 (11.152)	9.364 (7.103)	0.1586 (W)	0.3515	1.8	Up	0.15861
Age months	74.111 (37.926)	62.000 (34.351)	0.4636	0.6233	1.2	Up	0.46364
Weight change kg	0.433 (0.721)	-0.100 (1.071)	0.2187	0.4311	0.23	Up	0.2187

[truncated: 6 more sheets: 29, 30, 31, 32, Sheet15, Sheet16]
