# Supplementary material for: Targeted Metabolomics With Ultraperformance Liquid Chromatography–Mass Spectrometry (UPLC-MS) Highlights Metabolic Differences in Healthy and Atopic Staffordshire Bull Terriers Fed Two Different Diets, A Pilot Study
Source: Front Vet Sci. 2020 Oct 27;7:554296. doi: 10.3389/fvets.2020.554296 (PMC7653775; doi:10.3389/fvets.2020.554296)
Supplement: Supplementary file 4 [file Data_Sheet_1.ZIP]

Archive with 41 entries (40 files):
- Moore et al_Supplementary files_Analysis reports/
- Moore et al_Supplementary files_Analysis reports/Supplementary file 6- Analysis_Report(B1&B2 end_onlyHealthy).pdf
- __MACOSX/Moore et al_Supplementary files_Analysis reports/._Supplementary file 6- Analysis_Report(B1&B2 end_onlyHealthy).pdf
- Moore et al_Supplementary files_Analysis reports/Supplementary file 14- Analysis_Report(B1&B2_End_Serum_Cadesietc_OnlyCAD).pdf
- __MACOSX/Moore et al_Supplementary files_Analysis reports/._Supplementary file 14- Analysis_Report(B1&B2_End_Serum_Cadesietc_OnlyCAD).pdf
- Moore et al_Supplementary files_Analysis reports/Supplementary file 4- Analysis_Report(B1 & B2 end_Healthstatus).pdf
- __MACOSX/Moore et al_Supplementary files_Analysis reports/._Supplementary file 4- Analysis_Report(B1 & B2 end_Healthstatus).pdf
- Moore et al_Supplementary files_Analysis reports/Supplementary file 5- Analysis_Report(B2 End_Only diet).pdf
- __MACOSX/Moore et al_Supplementary files_Analysis reports/._Supplementary file 5- Analysis_Report(B2 End_Only diet).pdf
- Moore et al_Supplementary files_Analysis reports/Supplementary file 18- Analysis_Report(Batch 1 Serum + Urine Meta-analysis.pdf
- __MACOSX/Moore et al_Supplementary files_Analysis reports/._Supplementary file 18- Analysis_Report(Batch 1 Serum + Urine Meta-analysis.pdf
- Moore et al_Supplementary files_Analysis reports/Supplementary file 1- Analysis_Report(B1&B2 start_Onlyhealthstatus.pdf
- __MACOSX/Moore et al_Supplementary files_Analysis reports/._Supplementary file 1- Analysis_Report(B1&B2 start_Onlyhealthstatus.pdf
- Moore et al_Supplementary files_Analysis reports/Supplementary file 17- Analysis_Report(B2_End_Serum_Cadesietc_OnlyHealthy).pdf
- __MACOSX/Moore et al_Supplementary files_Analysis reports/._Supplementary file 17- Analysis_Report(B2_End_Serum_Cadesietc_OnlyHealthy).pdf
- Moore et al_Supplementary files_Analysis reports/.DS_Store
- __MACOSX/Moore et al_Supplementary files_Analysis reports/._.DS_Store
- Moore et al_Supplementary files_Analysis reports/Supplementary file 13- Analysis_Report(B1&B2_End_Serum_Cadesietc_all dogs).pdf
- __MACOSX/Moore et al_Supplementary files_Analysis reports/._Supplementary file 13- Analysis_Report(B1&B2_End_Serum_Cadesietc_all dogs).pdf
- Moore et al_Supplementary files_Analysis reports/Supplementary file 11- Analysis_Report(B1 serum and urine separate factors).pdf
- __MACOSX/Moore et al_Supplementary files_Analysis reports/._Supplementary file 11- Analysis_Report(B1 serum and urine separate factors).pdf
- Moore et al_Supplementary files_Analysis reports/Supplementary file 8- Analysis_Report(B1 End (serum)).pdf
- __MACOSX/Moore et al_Supplementary files_Analysis reports/._Supplementary file 8- Analysis_Report(B1 End (serum)).pdf
- Moore et al_Supplementary files_Analysis reports/Supplementary file 12- Analysis_Report(B1&B2 end_onlyCAD).pdf
- __MACOSX/Moore et al_Supplementary files_Analysis reports/._Supplementary file 12- Analysis_Report(B1&B2 end_onlyCAD).pdf
- Moore et al_Supplementary files_Analysis reports/Supplementary file 10- Analysis_Report(B1 End_Urine+Serum_4groups).pdf
- __MACOSX/Moore et al_Supplementary files_Analysis reports/._Supplementary file 10- Analysis_Report(B1 End_Urine+Serum_4groups).pdf
- Moore et al_Supplementary files_Analysis reports/Supplementary file 2- Analysis_Report(B1&B2 start_onlyDIet).pdf
- __MACOSX/Moore et al_Supplementary files_Analysis reports/._Supplementary file 2- Analysis_Report(B1&B2 start_onlyDIet).pdf
- Moore et al_Supplementary files_Analysis reports/Supplementary file 15-Analysis_Report(B1&B2_End_Serum_Cadesietc_OnlyDry).pdf
- __MACOSX/Moore et al_Supplementary files_Analysis reports/._Supplementary file 15-Analysis_Report(B1&B2_End_Serum_Cadesietc_OnlyDry).pdf
- Moore et al_Supplementary files_Analysis reports/Supplementary file 7- Analysis_Report(B1&B2 END_only diet).pdf
- __MACOSX/Moore et al_Supplementary files_Analysis reports/._Supplementary file 7- Analysis_Report(B1&B2 END_only diet).pdf
- Moore et al_Supplementary files_Analysis reports/Supplementary file 9- Analysis_Report(B1 End Urine_creatinine adjusted).pdf
- __MACOSX/Moore et al_Supplementary files_Analysis reports/._Supplementary file 9- Analysis_Report(B1 End Urine_creatinine adjusted).pdf
- Moore et al_Supplementary files_Analysis reports/Supplementary file 3- Analysis_Report(B1 & B2 end_Diet&Healthstatus).pdf
- __MACOSX/Moore et al_Supplementary files_Analysis reports/._Supplementary file 3- Analysis_Report(B1 & B2 end_Diet&Healthstatus).pdf
- Moore et al_Supplementary files_Analysis reports/Supplementary file 16- Analysis_Report(B1&B2_End_Serum_Cadesietc_OnlyRaw).pdf
- __MACOSX/Moore et al_Supplementary files_Analysis reports/._Supplementary file 16- Analysis_Report(B1&B2_End_Serum_Cadesietc_OnlyRaw).pdf
- Moore et al_Supplementary files_Analysis reports/Supplementary file 19- Analysis report (B1, B2, and B1&B2 Combined datasets_June2019_fixedhealthstatus_(KNN,glog,pcabatchtrans) - B1&B2 end_4groups).pdf
- __MACOSX/Moore et al_Supplementary files_Analysis reports/._Supplementary file 19- Analysis report (B1, B2, and B1&B2 Combined datasets_June2019_fixedhealthstatus_(KNN,glog,pcabatchtrans) - B1&B2 end_4groups).pdf
